# Supplementary material for: Ambient Assisted Living: Scoping Review of Artificial Intelligence Models, Domains, Technology, and Concerns
Source: J Med Internet Res. 2022 Nov 4;24(11):e36553. doi: 10.2196/36553 (PMC9675018; doi:10.2196/36553)
Supplement: Multimedia Appendix 1 [file jmir_v24i11e36553_app1.xlsx]

## Sheet: data
doi	link	title	authors	date	year	citations	abstract	keyword	source	publication_title	affiliations	num_diff_affiliations	countries	num_diff_countries	num_authors	emails	bibtex_id	num_property_groups	num_properties	all_keywords	all_sources	is_article_relevant	trigram_similarity	bigram_similarity	cosine_similarity	spacy_similarity	Included	Comment	AI Classification	AI Model	Ambient Assisted Living	Beneficiaries	Concerns	Domain	Study type	Technology
10.1109/INDICON47234.2019.9030353	https://ieeexplore.ieee.org/document/9030353	Performance Analysis of Supervised Machine Learning Algorithms to Recognize Human Activity in Ambient Assisted Living Environment	A. D. Patel, J. H. Shah	12 Mar 2020	2019	0	A significant challenge to provide services to the inhabitant in a smart environment resides in the effective implementation of models. Most of the proposed models are conceptual and lacks practical consideration. Human activity recognition is one of the most challenging tasks to offer the solution for ambient assisted living. In this work, we explore a time series classification problem - human …	Assisted living	IEEE Xplore	2019 IEEE 16th India Council International Conference (INDICON)	Pandit Deendayal Petroleum University,School of Technology,Gandhinagar,India;Pandit Deendayal Petroleum University,School of Technology,Gandhinagar,India	1	India	1	2		patelshah2019performance	5	8	Ambient Assisted Living;Assisted living	IEEE Xplore	TRUE	0.374877	0.409572	0.453595	-1			supervised learning	deep learning;ensemble learning;regression	Ambient Assisted Living			Activity assistance;Activity recognition	Comparative trial
10.1007/s10916-009-9282-9	https://pubmed.ncbi.nlm.nih.gov/20703923/	Advanced data capture in the assisted medical home: a model for distributed and multimedia technologies	Churchill R, Lorence D, Richards M.	2010/08/13	2010	0	Expanding the role of distributed health care, recent ONCHIT initiatives highlight the utilization of remote and home-based monitoring as a model for health care that is accessible, comprehensive and coordinated, delivered in the context of family and community. Extensible information technology in this context can be used to collect and store expanded data about patients and their environment, e…	Assisted living	NCBI:PubMed	Journal of medical systems	Center for Technology Assessment, University Park, PA 16802, USA.	1	United States	1	3	rchurch@vminetwork.org	churchill2010advanced	6	10	Assisted living	NCBI:PubMed	TRUE	0.329715	0.371996	0.448959	-1			semi-supervised learning	deep learning;natural language processing	Ambient Assisted Living	Family;Healthcare staff;Patients	Accessibility	Communication;Health monitoring
10.1007/978-3-642-21303-8_3	https://link.springer.com/chapter/10.1007/978-3-642-21303-8_3	Mobile Augmented Reality Based on the Semantic Web Applied to Ambient Assisted Living	Ramón Hervás,Alberto Garcia-Lillo,José Bravo	2011	2011	13	This paper presents an infrastructure for supporting elderly-people needs by simple interactions with the environment through an augmented-reality perspective. We propose a general and adaptive model to transform physical information of objects in the environment into a virtual representation through accelerometers and digital compasses. The model also makes use of principles of the Semantic Web …	Ambient Assisted Living	Springer			1	Unknown	1	3		ramnhervs2011mobile	5	8	AAL;Ambient Assisted Living;Assisted living	Springer	TRUE	0.325154	0.362635	0.420205	-1			semi-supervised learning	deep learning;natural language processing	Ambient Assisted Living			Activity assistance;Interaction		Conversational agents;Mobile technology
	https://link.springer.com/chapter/10.1007/978-3-030-03421-4_29	Assuring Intelligent Ambient Assisted Living Solutions by Statistical Model Checking	Ashalatha Kunnappilly,Raluca Marinescu,Cristina Seceleanu	2018	2018	0	A modern way of enhancing elderly people’s quality of life is by employing various Ambient Assisted Living solutions that facilitate an independent and safe living for their users. This is achieved by integrating computerized functions such as health and home monitoring, fall detection, reminders, etc. Such systems are safety critical, therefore ensuring at design time that they operate correctly…	Ambient Assisted Living	Springer			1	Unknown	1	3	ashalatha.kunnappilly@mdh.se	ashalatha2018assuring	7	10	AAL;Active and Assisted Living;Active-Assisted Living;Ambient Assisted Living;Assisted living	Springer	TRUE	0.322782	0.351686	0.373501	-1			semi-supervised learning	deep learning;natural language processing	Ambient Assisted Living	Older adults	Safety	Activity assistance;Activity recognition;Health monitoring		Ambient sensing
10.1007/978-3-642-31522-0_98	https://link.springer.com/chapter/10.1007/978-3-642-31522-0_98	AALuis, a User Interface Layer That Brings Device Independence to Users of AAL Systems	Christopher Mayer,Martin Morandell,Matthias Gira,Kai Hackbarth,Martin Petzold,Sascha Fagel	2012	2012	3	Many ICT services older people could derive a benefit from lack of accessibility, adoptability and usability of the user interface concerning arising special needs specific for the target group. AALuis intends to develop an open User Interface Layer that facilitates a dynamically adapted, personalized interaction between an elderly user and any kind of service, with different types of input and o…	Ambient Assisted Living	Springer			1	Unknown	1	6		christopher2012aaluis	6	9	AAL;Ambient Assisted Living	Springer	TRUE	0.306005	0.337445	0.387912	-1			semi-supervised learning	deep learning;natural language processing	Ambient Assisted Living	Older adults	Accessibility;Adoption;Usability	Interaction
10.1007/978-3-642-38061-7_43	https://link.springer.com/chapter/10.1007/978-3-642-38061-7_43	Defining and Transforming Models of Parkinson Patients in the Development of Assisted-Living Multi-agent Systems with INGENIAS	Iván García-Magariño	2013	2013	0	Some people suffer from the Parkinson disease and need assistance for living. Multi-agent Systems (MASs) can provide a suitable solution for their assistance. However, each patient has different circumstances, symptoms and skills that need assistance. This paper presents a model-driven approach for developing MASs customized for each patient. The current approach presents a metamodel for modeling…	Ambient Assisted Living	Springer			1	Unknown	1	1		ivngarcamagario2013defining	4	5	Ambient Assisted Living;Assisted living	Springer	TRUE	0.302749	0.340476	0.426124	-1			semi-supervised learning	deep learning;natural language processing	Ambient Assisted Living	Patients
10.3390/electronics11071143	https://www.mdpi.com/2079-9292/11/7/1143	: A Semantic Model for Ambient Assisted Living System Based on Smart Homes	Hubert Kenfack Ngankam,Hélène Pigot,Sylvain Giroux	5 April 2022	2022	0	Ambient assisted living (AAL) makes it possible to build assistance for older adults according to the person’s context. Understanding the person’s context sometimes involves transforming one’s home into a smart home. Typically, this is carried out using nonintrusively distributed sensors and calm technologies. Older adults often have difficulty performing activities of daily living, such as takin…	Active and Assisted Living	MDPI	Intelligent Surveillance and Smart Home	Laboratoire Domus, 2500 Boul. Université Sherbrooke, Sherbrooke, QC J1K 2R1, Canada	1	Canada	1	3		hubert2022a	7	10	Active and Assisted Living;Active-Assisted Living	MDPI	TRUE	0.295161	0.316634	0.344998	-1			semi-supervised learning	deep learning;natural language processing	Ambient Assisted Living	Frail persons;Older adults		Activity assistance;Interaction	Clinical trial	Ambient sensing
	https://ieeexplore.ieee.org/document/7527912	Activity recognition based on inertial sensors for Ambient Assisted Living	K. Davis, E. Owusu, V. Bastani, L. Marcenaro, J. Hu, C. Regazzoni, L. Feijs	4 Aug 2016	2016	1	Ambient Assisted Living (AAL) aims to create innovative technical solutions and services to support independent living among older adults, improve their quality of life and reduce the costs associated with health and social care. AAL systems provide health monitoring through sensor based technologies to preserve health and functional ability and facilitate social support for the ageing population…	Assisted living	IEEE Xplore	2016 19th International Conference on Information Fusion (FUSION)	Department of Industrial Design, Eindhoven University of Technology, Netherlands;Eindhoven Netherlands;Department of Electrical, Electronic, Telecommunications Engineering and Naval Architecture (DITEN), University of Genova, Genoa - Italy;Department of Electrical, Electronic, Telecommunications Engineering and Naval Architecture (DITEN), University of Genova, Genoa - Italy;Department of Industri…	3	Italy;The Netherlands	2	7		davisowusu2016activity	8	17	AAL;Ambient Assisted Living;Assisted living	IEEE Xplore	TRUE	0.291296	0.319707	0.349525	-1			reinforcement learning;supervised learning;unsupervised learning	artificial neural network;instance-based learning	Ambient Assisted Living	Caregivers;Older adults	Availability;Reliability;Safety	Activity assistance;Activity recognition;Communication;Health monitoring	Position paper	Ambient sensing
10.1109/CSCS.2017.38	https://ieeexplore.ieee.org/document/7968566	Multimodal Interface for Ambient Assisted Living	A. F. Gavril, M. Trascau, I. Mocanu	7 Jul 2017	2017	0	Multimodal interfaces seamlessly integrate two or more user inputs in a coordinated manner to enhance user interaction with the system. This work proposes a multimodal interface that makes use of hand tracking and speech interactions for Ambient Intelligent and Ambient Assisted Living environments. The system is composed of two main modules: Spoken Language Interaction module and Hand Tracking In…	Assisted living	IEEE Xplore	2017 21st International Conference on Control Systems and Computer Science (CSCS)	Comput. Sci. Dept., Univ. Politeh. of Bucharest, Bucharest, Romania;Comput. Sci. Dept., Univ. Politeh. of Bucharest, Bucharest, Romania;Comput. Sci. Dept., Univ. Politeh. of Bucharest, Bucharest, Romania	1	Romania	1	3		gavril2017multimodal	4	5	Ambient Assisted Living;Assisted living	IEEE Xplore	TRUE	0.288943	0.308735	0.341345	-1			semi-supervised learning	deep learning;natural language processing	Ambient Assisted Living			Interaction
10.3390/ijerph17031082	https://www.mdpi.com/1660-4601/17/3/1082	Performance Analysis of Boosting Classifiers in Recognizing Activities of Daily Living	Saifur Rahman,Muhammad Irfan,Mohsin Raza,Khawaja Moyeezullah Ghori,Shumayla Yaqoob,Muhammad Awais	8 February 2020	2020	40	Physical activity is essential for physical and mental health, and its absence is highly associated with severe health conditions and disorders. Therefore, tracking activities of daily living can help promote quality of life. Wearable sensors in this regard can provide a reliable and economical means of tracking such activities, and such sensors are readily available in smartphones and watches. T…	Active and Assisted Living	MDPI	Int. J. Environ. Res. Public Health	Electrical Engineering Department, College of Engineering, Najran University, Najran 61441, Saudi Arabia;Department of Computer and Information Sciences, Northumbria University, Newcastle-upon-Tyne NE1 8ST, UK;Department of Computer Science, National University of Modern Languages, Islamabad 44000, Pakistan;Faculty of Medicine and Health, School of Psychology, University of Leeds, Leeds LS2 9JT, …	4	United Kingdom;Saudi Arabia;Pakistan	3	6		saifur2020performance	6	8	Active and Assisted Living;Active-Assisted Living	MDPI;NCBI:PubMed	TRUE	0.288466	0.314043	0.346837	-1			supervised learning	ensemble learning	Ambient Assisted Living		Availability;Reliability	Activity assistance		Mobile technology;Wearable technology
10.1109/ICIIS47346.2019.9063306	https://ieeexplore.ieee.org/document/9063306	Classification of Activities of Daily Living Based on Depth Sequences and Audio	C. Siriwardhana, D. Madhuranga, R. Madushan, K. Gunasekera	13 Apr 2020	2019	0	In this paper, we propose a non-intrusive daily activity recognition system to monitor elders who are living alone. Our contributions are to collect a dataset of activities of daily living consist of RGB, depth, silhouette, skeleton and audio data streams and to develop a system to recognize 20 different activities using depth image sequences and audio data. We have trained two separate Neural Ne…	Assisted living	IEEE Xplore	2019 14th Conference on Industrial and Information Systems (ICIIS)	University of Moratuwa,Department of Computer Science and Engineering,Sri Lanka;University of Moratuwa,Department of Computer Science and Engineering,Colombo,Sri Lanka;University of Moratuwa,Department of Computer Science and Engineering,Colombo,Sri Lanka;University of Moratuwa,Department of Computer Science and Engineering,Colombo,Sri Lanka	2	Sri Lanka	1	4		siriwardhana2019classification	4	6	AAL;Ambient Assisted Living;Assisted living	IEEE Xplore	TRUE	0.282096	0.315455	0.380724	-1			semi-supervised learning	deep learning;natural language processing	Ambient Assisted Living			Activity assistance;Activity recognition
10.1109/SpeD.2013.6682669	https://ieeexplore.ieee.org/document/6682669	Speech recognition of aged voice in the AAL context: Detection of distress sentences	F. Aman, M. Vacher, S. Rossato, F. Portet	2 Jan 2014	2013	8	By 2050, about a third of the French population will be over 65. In the context of technologies development aiming at helping aged people to live independently at home, the CIRDO project aims at implementing an ASR system into a social inclusion product designed for elderly people in order to detect distress situations. Speech recognition systems present higher word error rate when speech is utte…	AAL	IEEE Xplore	2013 7th Conference on Speech Technology and Human - Computer Dialogue (SpeD)	Laboratoire d'Informatique de Grenoble, GETALP Team UMR CNRS/UJF/INPG/UPMF 5217 Grenoble, France;Laboratoire d'Informatique de Grenoble, GETALP Team UMR CNRS/UJF/INPG/UPMF 5217 Grenoble, France;Laboratoire d'Informatique de Grenoble, GETALP Team UMR CNRS/UJF/INPG/UPMF 5217 Grenoble, France;Laboratoire d'Informatique de Grenoble, GETALP Team UMR CNRS/UJF/INPG/UPMF 5217 Grenoble, France	1	France	1	4		amanvacher2013speech	6	6	AAL	IEEE Xplore	TRUE	0.278555	0.30993	0.352934	-1			unsupervised learning	natural language processing	Ambient Assisted Living	Older adults		Communication	Comparative trial
10.15439/2017F272	https://ieeexplore.ieee.org/document/8104557	Development of simulations for ambient assisted living through pattern repositories	R. Fuentes-Fernández, J. J. Gómez-Sanz	13 Nov 2017	2017	0	Ambient Assisted Living (AAL) pursues providing an autonomous and satisfactory life to people through technology, independently of their actual conditions. Its developments usually require testing protoypes with real users in Living Labs (LL). This makes projects expensive. Virtual LLs (VLLs) try to address theses issues by using simulations for requirements elicitation and the initial testing of…	Assisted living	IEEE Xplore	2017 Federated Conference on Computer Science and Information Systems (FedCSIS)	GRASIA (Research Group on Agent-based, Social & Interdisciplinary Applications), Universidad Complutense de Madrid in Madrid, Spain;GRASIA (Research Group on Agent-based, Social & Interdisciplinary Applications), Universidad Complutense de Madrid in Madrid, Spain	1	Spain	1	2		fuentesfernndez2017development	6	8	AAL;Ambient Assisted Living;Assisted living	IEEE Xplore	TRUE	0.272992	0.304822	0.348009	-1			semi-supervised learning	deep learning;natural language processing	Ambient Assisted Living	Older adults		Activity assistance;Communication		Conversational agents
10.1002/nau.24445	https://pubmed.ncbi.nlm.nih.gov/32806881/	Brain functional network alterations caused by a strong desire to void in healthy adults: a graph theory analysis study	Pang D, Gao Y, Liao L, Ying X.	2020/08/19	2020	0	This resting-state functional magnetic resonance imaging (fMRI) study determined the functional connectivity (FC) changes and topologic property alterations of the brain functional network provoked by a strong desire to void in healthy adults using a graph theory analysis (GTA). Thirty-four healthy, right-handed subjects filled their bladders by drinking water. The subjects were scanned under an …	AAL	NCBI:PubMed	Neurourology and urodynamics	Rehabilitation School of Capital Medical University, Department of Urology of Capital Medical University, Beijing, China.;Department of Urology, China Rehabilitation Research Centre, Beijing, China.	2	China	1	4		pangdgao2020brain	5	5	AAL	NCBI:PubMed	TRUE	0.268938	0.297066	0.345915	-1			unsupervised learning	clustering	Ambient Assisted Living			Therapy	Comparative trial
	https://pubmed.ncbi.nlm.nih.gov/29507262/	Systems to Harness Digital Footprint to Elucidate and Facilitate Ageing in Place	Knight A, Fouyaxis J, Jarrad G, Beski K, Cho G, Bidargaddi N.	2018/03/07	2018	0	The rapid ageing of the population is a worldwide inexorable demographic transformation. At a time of immense social, political and economic change, the growing elderly population is at the forefront of global burden, placing an increasing strain on the federal, state, and local budgets. Many public policy responses to the impending ageing epidemic have begun, particularly with regards to dementi…	Assisted living	NCBI:PubMed	Studies in health technology and informatics	Personal Health Informatics, College of Medicine and Public Health, Flinders University, Adelaide, Australia.;goAct Pty. Ltd., Adelaide, Australia.;Data to Decisions Cooperative Research Centre, Adelaide, Australia.	3	Australia	1	6		knight2018systems	7	13	Assisted living	NCBI:PubMed	TRUE	0.263408	0.287071	0.317656	-1			semi-supervised learning	deep learning;natural language processing	Ambient Assisted Living	Healthcare staff;Older adults;Patients		Activity assistance;Communication;Health monitoring;Interaction	Clinical trial	Mobile technology
10.3390/electronics10222756	https://www.mdpi.com/2079-9292/10/22/2756	Smart Glass System Using Deep Learning for the Blind and Visually Impaired	Mukhriddin Mukhiddinov,Jinsoo Cho	11 November 2021	2021	5	Individuals suffering from visual impairments and blindness encounter difficulties in moving independently and overcoming various problems in their routine lives. As a solution, artificial intelligence and computer vision approaches facilitate blind and visually impaired (BVI) people in fulfilling their primary activities without much dependency on other people. Smart glasses are a potential assi…	Active and Assisted Living	MDPI	Computer Vision and Pattern Recognition Techniques	Department of Computer Engineering, Gachon University, Sujeong-gu, Seongnam-si 13120, Korea	1	South Korea	1	2		mukhriddin2021smart	6	10	Active and Assisted Living;Active-Assisted Living	MDPI	TRUE	0.262957	0.291102	0.334959	-1			semi-supervised learning	deep learning;natural language processing	Ambient Assisted Living	Frail persons	Accessibility;Safety	Activity assistance;Activity recognition;Communication
10.1109/IE.2015.12	https://ieeexplore.ieee.org/document/7194267	Activity Support Framework for People with Dementia Based on Markov Decision Process	T. Sarni, P. Pulli	13 Aug 2015	2015	0	Ambient assisted living technologies (AALT) are considered to offer means for reducing health care burden to societies by prolonging capability for independent living and by improving the quality of life for elderly persons suffering from dementia and their caregivers. This research presents a novel activity support framework for transforming cooking activities in to workflow process models optim…	Assisted living	IEEE Xplore	2015 International Conference on Intelligent Environments	Dept. of Inf. Process. Sci., Univ. of Oulu, Oulu, Finland;Dept. of Inf. Process. Sci., Univ. of Oulu, Oulu, Finland	1	Finland	1	2		sarnipulli2015activity	7	13	Ambient Assisted Living;Assisted living	IEEE Xplore	TRUE	0.258857	0.281126	0.326253	-1			reinforcement learning;semi-supervised learning;supervised learning;unsupervised learning	deep learning;natural language processing	Ambient Assisted Living	Caregivers;Older adults	Availability	Activity assistance;Health monitoring	Comparative trial
10.3390/s22103650	https://www.mdpi.com/1424-8220/22/10/3650	A Systematic Study on Electromyography-Based Hand Gesture Recognition for Assistive Robots Using Deep Learning and Machine Learning Models	Pranesh Gopal,Amandine Gesta,Abolfazl Mohebbi	11 May 2022	2022		Upper limb amputation severely affects the quality of life and the activities of daily living of a person. In the last decade, many robotic hand prostheses have been developed which are controlled by using various sensing technologies such as artificial vision and tactile and surface electromyography (sEMG). If controlled properly, these prostheses can significantly improve the daily life of hand…	Active and Assisted Living	MDPI	Integration of Advanced Sensors in Assistive Robotic Technology	Manipal Academy of Higher Education, Manipal 576104, India;Department of Mechanical Engineering, Polytechnique Montréal, Montreal, QC H3T 1J4, Canada	2	Canada;India	2	3		pranesh2022a	5	7	Active and Assisted Living;Active-Assisted Living	MDPI;NCBI:PubMed	TRUE	0.258255	0.276942	0.302314	-1			unsupervised learning	deep learning;ensemble learning	Ambient Assisted Living			Activity assistance;Activity recognition		Robots
10.1109/ICBME.2014.7043933	https://ieeexplore.ieee.org/document/7043933	Functional parcellations affect the network measures in graph analysis of resting-state fMRI	M. Bahramf, G. Hossein-Zadeh	19 Feb 2015	2014	2	There is a growing trend in the application of graph analysis to resting-state fMRI data. In such studies, vertices of the graph represent brain regions, and graph edges represent the connectivity between them. Regions are usually defined using anatomical atlases. In this paper we show that using functional parcellation which is considered to be better than anatomical segmentation causes differen…	AAL	IEEE Xplore	2014 21th Iranian Conference on Biomedical Engineering (ICBME)	School of Electrical and Computer Engineering, College of Engineering, University of Tehran, Tehran, Iran;School of Electrical and Computer Engineering, College of Engineering, University of Tehran, Tehran, Iran	1	Iran	1	2		bahramf2014functional	3	3	AAL	IEEE Xplore	TRUE	0.257632	0.285749	0.339099	-1			unsupervised learning	clustering	Ambient Assisted Living
10.1002/mp.14183	https://pubmed.ncbi.nlm.nih.gov/32302413/	Stage detection of mild cognitive impairment via fMRI using Hilbert Huang transform based classification framework	Shi J, Liu B.	2020/04/18	2020	1	This work aims to establish a classification framework for the diagnosis of mild cognitive impairment (MCI) at different stages (early MCI and late MCI) through direct analysis of resting-state functional magnetic resonance imaging (rs-fMRI) signals and using the accuracy (total correct rate), specificity (correct rate of late MCI) and sensitivity (correct rate of early MCI) to validate its class…	AAL	NCBI:PubMed	Medical physics	College of Intelligence and Computing, Tianjin Key Laboratory of Cognitive Computing and Application, Tianjin University, Tianjin, 300350, P. R. China.;School of Computer and Communication Engineering, University of Science and Technology Beijing, Beijing, 100083, P. R. China.	2	China	1	2		shijliu2020stage	4	8	AAL	NCBI:PubMed	TRUE	0.252779	0.271951	0.30355	-1			semi-supervised learning	deep learning;ensemble learning;instance-based learning;natural language processing	Ambient Assisted Living	Frail persons;Patients
10.1109/ACCESS.2017.2684913	https://ieeexplore.ieee.org/document/7883880	Improving Activity Recognition Accuracy in Ambient-Assisted Living Systems by Automated Feature Engineering	E. Zdravevski, P. Lameski, V. Trajkovik, A. Kulakov, I. Chorbev, R. Goleva, N. Pombo, N. Garcia	20 May 2017	2017	69	Ambient-assisted living (AAL) is promising to become a supplement of the current care models, providing enhanced living experience to people within context-aware homes and smart environments. Activity recognition based on sensory data in AAL systems is an important task because 1) it can be used for estimation of levels of physical activity, 2) it can lead to detecting changes of daily patterns t…	Assisted living	IEEE Xplore	IEEE Access	Faculty of Computer Science and Engineering, Saints Cyril and Methodius University, Skopje, Macedonia;Faculty of Computer Science and Engineering, Saints Cyril and Methodius University, Skopje, Macedonia;Faculty of Computer Science and Engineering, Saints Cyril and Methodius University, Skopje, Macedonia;Faculty of Computer Science and Engineering, Saints Cyril and Methodius University, Skopje, M…	3	Portugal;Bulgaria;Macedonia	3	8		zdravevski2017improving	6	9	AAL;Ambient Assisted Living;Assisted living	IEEE Xplore	TRUE	0.252454	0.274509	0.32124	-1			semi-supervised learning	deep learning;natural language processing	Ambient Assisted Living	Patients	Acceptance;Availability;Reliability	Activity recognition
10.1007/978-3-642-29734-2_33	https://link.springer.com/chapter/10.1007/978-3-642-29734-2_33	Adaptive Assistance: Smart Home Nursing	Nikola Serbedzija	2012	2012	0	Home nursing gains in significance with the human age being prolonged. More and more people reach the state when they need some assistance in order to live independently at their own. However, home nursing is a resource demanding activity stretching medicare to its limits. In this situation, new technology can help. Reflective assistance is concerned with the construction of flexible ‘smart’ syst…	Ambient Assisted Living	Springer			1	Unknown	1	1		nikola2012adaptive	7	10	Ambient Assisted Living	Springer	TRUE	0.252406	0.283089	0.332748	-1			semi-supervised learning	deep learning;natural language processing	Ambient Assisted Living	Healthcare staff;Older adults		Activity assistance;Rehabilitation	Observational study	Mobile technology
	https://link.springer.com/article/10.1007/s12652-016-0431-y	Interpreting human activity from electrical consumption data using reconfigurable hardware and hidden Markov models	F. J. Ferrández-Pastor,H. Mora-Mora,J. L. Sánchez-Romero,M. Nieto-Hidalgo,J. M. García-Chamizo	2017	2017	4	Human activity recognition is a promising research field in a wide variety of areas: ambient assisted living, pervasive and mobile computing, surveillance based security and context aware computing are some examples. In domestic environment, daily and frequent people activities use all kind of electric devices (appliances). Appliances connection or disconnection can provide useful data to know pa…	Ambient Assisted Living	Springer	Journal of Ambient Intelligence and Humanized Computing		1	Unknown	1	5	fjferran@dtic.ua.es	ferrndezpastor2017interpreting	6	11	Ambient Assisted Living	Springer	TRUE	0.251682	0.281628	0.329887	-1			reinforcement learning;semi-supervised learning;supervised learning;unsupervised learning	deep learning;natural language processing	Ambient Assisted Living		Security	Activity assistance;Activity recognition		Mobile technology
10.1142/S0129065716500258	https://pubmed.ncbi.nlm.nih.gov/27478060/	Ensembles of Deep Learning Architectures for the Early Diagnosis of the Alzheimer's Disease	Ortiz A, Munilla J, Górriz JM, Ramírez J.	2016/08/02	2016	41	Computer Aided Diagnosis (CAD) constitutes an important tool for the early diagnosis of Alzheimer's Disease (AD), which, in turn, allows the application of treatments that can be simpler and more likely to be effective. This paper explores the construction of classification methods based on deep learning architectures applied on brain regions defined by the Automated Anatomical Labeling (AAL). Gr…	AAL	NCBI:PubMed	International journal of neural systems	1 Communications Engineering Department, University of Málaga, 29071/Málaga, Spain.;2 Department of Signal Theory, Communications and Networking, University of Granada, 18060/Granada, Spain.	2	Spain	1	4		ortiza2016ensembles	5	7	AAL	NCBI:PubMed	TRUE	0.246594	0.271134	0.301444	-1			unsupervised learning	deep learning;ensemble learning	Ambient Assisted Living	Frail persons;Patients			Comparative trial
10.1007/978-3-319-02913-9_52	https://link.springer.com/chapter/10.1007/978-3-319-02913-9_52	Diagnosis of Schizophrenia Patients Based on Brain Network Complexity Analysis of Resting-State fMRI	Tsung-Hao Hsieh,Ming-Jian Sun,Sheng-Fu Liang	2014	2014	0	Schizophrenia is a chronic, severe, and disabling brain disorder. Approximate 1% of Americans have this illness. It typically occurred in young adulthood (15~45 year). Generally, schizophrenia patients usually could not identify reality and hallucination and it would make social and occupational dysfunctions. Until now, diagnosis of schizophrenia is based on observed behavior and the patient’s re…	AAL	Springer			1	Unknown	1	3		tsunghao2014diagnosis	6	9	AAL	Springer	TRUE	0.245411	0.266306	0.299989	-1			unsupervised learning	instance-based learning	Ambient Assisted Living	Frail persons;Patients		Communication	Comparative trial;Experimental study;Observational study
10.1109/TBME.2019.2963816	https://ieeexplore.ieee.org/document/8949726	Personalizing Activity Recognition Models Through Quantifying Different Types of Uncertainty Using Wearable Sensors	A. Akbari, R. Jafari	19 Aug 2020	2020	20	Recognizing activities of daily living (ADL) provides vital contextual information that enhances the effectiveness of various mobile health and wellness applications. Development of wearable motion sensors along with machine learning algorithms offer a great opportunity for ADL recognition. However, the performance of the ADL recognition systems may significantly degrade when they are used by a n…	Active and Assisted Living	IEEE Xplore	IEEE Transactions on Biomedical Engineering	Department of Biomedical Engineering, Texas A&M University, College Station, TX, USA;Department of Biomedical EngineeringElectrical and Computer Engineering, Computer Science and EngineeringTexas A&M University	2	United States	1	2		akbari2020personalizing	7	11	Active and Assisted Living;Active-Assisted Living	IEEE Xplore;NCBI:PubMed	TRUE	0.243706	0.267968	0.3003	-1			supervised learning;unsupervised learning	Bayesian learning;deep learning	Ambient Assisted Living		Usability	Activity assistance;Activity recognition	Comparative trial;Experimental study	Wearable technology
10.1109/ACCESS.2021.3063765	https://ieeexplore.ieee.org/document/9369406	Detection of Generalized Tonic Clonic Seizures and Falls in Unconstraint Environment Using Smartphone Accelerometer	S. Zia, A. N. Khan, K. S. Zaidi, S. E. Ali	15 Mar 2021	2021	0	The detection of Generalized Tonic Clonic Seizures (GTCS) and Falls is of utmost importance due to the increase in prevalence of epilepsy and Sudden Death in Epileptic Patients during CoVID-19 pandemic, and prevention of serious injuries in Fall risk groups such as elderly requiring continuous monitoring for disease management and assisted living etc. Monitoring of Activities of Daily Living (ADL…	Assisted living	IEEE Xplore	IEEE Access	Department of Electrical and Computer Engineering, COMSATS University Islamabad, Lahore Campus, Lahore, Pakistan;Department of Electrical and Computer Engineering, COMSATS University Islamabad, Lahore Campus, Lahore, Pakistan;Department of Electrical and Computer Engineering, COMSATS University Islamabad, Lahore Campus, Lahore, Pakistan;Department of Electrical and Computer Engineering, COMSATS U…	1	Pakistan	1	4		ziakhan2021detection	7	10	Assisted living	IEEE Xplore	TRUE	0.242353	0.264831	0.298155	-1			supervised learning	ensemble learning;instance-based learning	Ambient Assisted Living	Older adults;Patients	Availability	Activity assistance;Activity recognition		Mobile technology
10.1109/EMS.2013.7	https://ieeexplore.ieee.org/document/6779819	Subject-Dependent Physical Activity Recognition Model Framework with a Semi-supervised Clustering Approach	H. Ali, E. Messina, R. Bisiani	31 Mar 2014	2013	3	Activity recognition systems have been found to bevery effective for tracking users' activities in research areas like healthcare and assisted living. Wearable accelerometers that can help in classifying Physical Activities (PA) have been made available by MEMS technology. State-of-the-art PAclassification systems use threshold-based techniques and Machine Learning (ML) algorithms. Each PA may ex…	Assisted living	IEEE Xplore	2013 European Modelling Symposium	DISCo, Univ. of Milan-Bicocca, Milan, Italy;DISCo, Univ. of Milan-Bicocca, Milan, Italy;Contexta Network Solutions S.r.l., Milan, Italy	2	Italy	1	3		alimessina2013subjectdependent	6	7	Ambient Assisted Living;Assisted living	IEEE Xplore	TRUE	0.240825	0.272836	0.328088	-1			semi-supervised learning	clustering	Ambient Assisted Living		Availability	Activity assistance;Activity recognition		Wearable technology
10.1109/TCBB.2016.2635144	https://ieeexplore.ieee.org/document/7765123	Classification of Alzheimer's Disease Using Whole Brain Hierarchical Network	J. Liu, M. Li, W. Lan, F. Wu, Y. Pan, J. Wang	2 Apr 2018	2018	11	Regions of interest (ROIs) based classification has been widely investigated for analysis of brain magnetic resonance imaging (MRI) images to assist the diagnosis of Alzheimer's disease (AD) including its early warning and developing stages, e.g., mild cognitive impairment (MCI) including MCI converted to AD (MCIc) and MCI not converted to AD (MCInc). Since an ROI representation of brain structur…	AAL	IEEE Xplore	IEEE/ACM Transactions on Computational Biology and Bioinformatics	School of Information Science and Engineering, Central South University, Changsha, China;School of Information Science and Engineering, Central South University, Changsha, China;School of Information Science and Engineering, Central South University, Changsha, China;Division of Biomedical Engineering and Department of Mechanical Engineering, University of Saskatchewan, Saskatoon, Canada;Departmen…	3	China;United States;Canada	3	6		liulilan2018classification	5	7	AAL	IEEE Xplore;NCBI:PubMed	TRUE	0.236409	0.258417	0.293433	-1			unsupervised learning	ensemble learning	Ambient Assisted Living	Frail persons;Patients			Clinical trial;Experimental study
10.1109/HealthCom.2013.6720707	https://ieeexplore.ieee.org/document/6720707	Interoperability in Ambient Assisted Living using OpenEHR	E. Osório, L. Ferreira, R. Abreu, F. Sousa	27 Jan 2014	2013	0	The increasing number of elderly citizens in our society increases the strain on traditional healthcare systems' resources. Ambient Assisted Living solutions seek to reduce the impact of this trend as well as provide a way for the elderly to continue living in their home environment as long as possible with a good quality of life and independence. However, due to the diverse nature of existing pr…	Assisted living	IEEE Xplore	2013 IEEE 15th International Conference on e-Health Networking, Applications and Services (Healthcom 2013)	Faculty of Engineering, University of Porto, Portugal;Fraunhofer Portugal AICOS, Porto, Portugal;Faculty of Engineering, University of Porto, Portugal;Fraunhofer Portugal AICOS, Porto, Portugal	2	Portugal	1	4		osrio2013interoperability	4	5	Ambient Assisted Living;Assisted living	IEEE Xplore	TRUE	0.230893	0.250358	0.283574	-1			semi-supervised learning	deep learning;natural language processing	Ambient Assisted Living	Older adults
10.1109/SIU49456.2020.9302095	https://ieeexplore.ieee.org/document/9302095	Signal Processing Techniques for Human Vital Signs Sensing by Short Range Radar	C. Eren, S. Karamzadeh, M. Kartal	7 Jan 2021	2020	0	Ambient Assistant Living(AAL) applications gain importance considering the aging population in the world. The aim of this study is the analysis of signal localization techniques that extract frequency rates of human breathing in AAL applications. Ultra-wideband radar system has been used to detect respiratory rate due to its high resolution and non-ionizing energy. Experimental scenarios are perf…	Assisted living	IEEE Xplore	2020 28th Signal Processing and Communications Applications Conference (SIU)	İstanbul Teknik Üniversitesi, Bilişim Enstitüsü, Uydu Haberleşmesi ve Uzaktan Algılama Programı,İstanbul,Türkiye;İstanbul Teknik Üniversitesi, Bilişim Enstitüsü, Uydu Haberleşmesi ve Uzaktan Algılama Programı,İstanbul,Türkiye;İstanbul Teknik Üniversitesi, Bilişim Enstitüsü, Uydu Haberleşmesi ve Uzaktan Algılama Programı,İstanbul,Türkiye	1	Unknown	1	3		erenkaramzadeh2020signal	6	7	AAL;Ambient Assisted Living;Assisted living	IEEE Xplore	TRUE	0.227614	0.257169	0.301866	-1			semi-supervised learning	deep learning;natural language processing	Ambient Assisted Living	Older adults			Experimental study	Ambient sensing
10.1109/FUZZ-IEEE.2017.8015566	https://ieeexplore.ieee.org/document/8015566	Unsupervised classification of smartphone activities signals using wavelet packet transform and half-cosine fuzzy clustering	H. He, Y. Tan, J. Huang	24 Aug 2017	2017	1	Activity recognition using smartphone provides a ubiquitous and unobtrusive way for people to realize health monitor and ambient assisted living. Since human activities has characteristics of high complexity and diversity, the accurate identification of activity greatly depends on the appropriate features extracted from limited smartphone signals and the efficiency of pattern recognition approach…	Assisted living	IEEE Xplore	2017 IEEE International Conference on Fuzzy Systems (FUZZ-IEEE)	College of Information, Mechanical and Electrical Engineering, Shanghai Normal University, Shanghai 200234, China;College of Information, Mechanical and Electrical Engineering, Shanghai Normal University, Shanghai 200234, China;College of Information, Mechanical and Electrical Engineering, Shanghai Normal University, Shanghai 200234, China	1	China	1	3		hetanhuang2017unsupervised	5	10	Ambient Assisted Living;Assisted living	IEEE Xplore	TRUE	0.222524	0.242391	0.294143	-1			semi-supervised learning	clustering;deep learning;natural language processing	Ambient Assisted Living			Activity assistance;Activity recognition;Health monitoring		Ambient sensing;Mobile technology
	https://ieeexplore.ieee.org/document/6661717	Towards ambient intelligence in assisted living: The creation of an Intelligent Home Care	S. Mowafey, S. Gardner	14 Nov 2013	2013	0	As the percentage of the elderly in the world's population continues to increase, the drive for improved technological support for assisted living follows. A new global objective that aims towards enhancing the elderly quality of life appears where lot of research has been taking place in the field of ambient intelligence consideration factors which includes more comfort, improved health and secu…	Assisted living	IEEE Xplore	2013 Science and Information Conference	Glamorgan Intelligent Home Care, Faculty of Advanced Technology, University of South Wales, Pontypridd, United Kingdom;Glamorgan Intelligent Home Care, Faculty of Advanced Technology, University of South Wales, Pontypridd, United Kingdom	1	United Kingdom	1	2		mowafey2013towards	7	8	Ambient Assisted Living;Assisted living	IEEE Xplore	TRUE	0.222058	0.243653	0.272041	-1			semi-supervised learning	deep learning;natural language processing	Ambient Assisted Living	Older adults	Security	Interaction		Robots
10.1109/ICCE-TW46550.2019.8991837	https://ieeexplore.ieee.org/document/8991837	Binary Relevance Model for Activity Recognition in Home Environment using Ambient Sensors	M. Jethanandani, T. Perumal, Y. Liaw, J. Chang, A. Sharma, Y. Bao	13 Feb 2020	2019	1	One of the most important applications of the smart home environment is health monitoring and assistance by analysing activities of daily living and here Human Activity Recognition (HAR) plays a major role. The HAR problem, basically a temporal classification problem has been modelled in the past with various methods such as Bayesian Networks, Hidden Markov Model, Conditional Random Field, etc. H…	Assisted living	IEEE Xplore	2019 IEEE International Conference on Consumer Electronics - Taiwan (ICCE-TW)	LNM Institute of Information Technology,Department of Computer Science and Engineering,Jaipur,RJ,India,302031;Universiti Putra Malaysia,Department of Computer Science,Malaysia;Center for General Education, National Ilan University,No.1, Sec. 1, Shen-Lung Road, I-Lan, Taiwan,R.O.C,26047;National Ilan University,Department of Electronic Engineering,No.1, Sec. 1, Shen-Lung Road, I-Lan, Taiwan,R.O.C,…	5	Malaysia;Taiwan;India	3	6		jethanandani2019binary	5	9	Ambient Assisted Living;Assisted living	IEEE Xplore	TRUE	0.221412	0.244119	0.284946	-1			reinforcement learning;supervised learning;unsupervised learning	Bayesian learning	Ambient Assisted Living			Activity assistance;Activity recognition;Health monitoring		Ambient sensing
10.1109/MIS.2014.37	https://ieeexplore.ieee.org/document/6853248	Exploring alterations of brain networks of AD patients using WTC method	L. Yapeng, Y. Qin, X. Chen, W. Li		2014	0	Objective: To explore the influences of different frequency bands on preprocessing of resting-state fMRI datasets used by the Wavelet Transform Coherence (WTC) method, and to study changes in the functional brain networks of AD patients. Method: Resting-state fMRI datasets of 10 AD patients and 11 healthy controls were collected in this study and time series of 90 brain regions defined by AAL (Au…	AAL	IEEE Xplore	IEEE Intelligent Systems	Department of Control Science and Engineering, Wuhan;Department of Radiology, Wuhan;School of Automation, Wuhan;School of Automation, Wuhan	3	Unknown	1	4		yapeng2014exploring	4	6	AAL	IEEE Xplore	TRUE	0.219309	0.241811	0.283989	-1			semi-supervised learning	clustering;deep learning;natural language processing	Ambient Assisted Living	Patients
10.1109/JIOT.2015.2428307	https://ieeexplore.ieee.org/document/7098316	A New Method for Profile Generation in an Internet of Things Environment: An Application in Ambient-Assisted Living	C. Tsirmpas, A. Anastasiou, P. Bountris, D. Koutsouris	18 Nov 2015	2015	16	Ambient-assisted living (AAL) is currently one of the important research and development areas, where accessibility, usability, and learning play a major role and where future interfaces are an important concern for applied engineering. The general goal of AAL solutions is to apply ambient intelligence technology to enable people with specific demands, e.g., handicapped or elderly, to live in the…	Assisted living	IEEE Xplore	IEEE Internet of Things Journal	Biomedical Engineering Laboratory, National Technical University of Athens, Athens, Greece;Biomedical Engineering Laboratory, National Technical University of Athens, Athens, Greece;Biomedical Engineering Laboratory, National Technical University of Athens, Athens, Greece;Biomedical Engineering Laboratory, National Technical University of Athens, Athens, Greece	1	Greece	1	4		tsirmpas2015a	6	8	AAL;Ambient Assisted Living;Assisted living	IEEE Xplore	TRUE	0.218743	0.232609	0.246742	-1			unsupervised learning	instance-based learning	Ambient Assisted Living	Older adults	Accessibility;Availability;Usability			Ambient sensing
	https://link.springer.com/chapter/10.1007/978-3-319-69459-7_12	Agent-Based Assistance in Ambient Assisted Living Through Reinforcement Learning and Semantic Technologies	Nicole Merkle,Stefan Zander	2017	2017	0	For impaired people, the conduction of certain daily life activities is problematic due to motoric and cognitive handicaps. For that reason, assistive agents in ambient assisted environments provide services that aim at supporting elderly and impaired people. However, these agents act in complex stochastic and indeterministic environments where the concrete effects of a performed action are usual…	Ambient Assisted Living	Springer			1	Unknown	1	2	merkle@fzi.de	nicole2017agentbased	5	6	AAL;Ambient Assisted Living;Assisted living	Springer	TRUE	0.218716	0.241973	0.275187	-1			reinforcement learning	deep learning	Ambient Assisted Living	Frail persons;Older adults		Activity assistance
10.3109/17483107.2016.1151953	https://pubmed.ncbi.nlm.nih.gov/27052793/	Principles for fostering the transdisciplinary development of assistive technologies	Boger J, Jackson P, Mulvenna M, Sixsmith J, Sixsmith A, Mihailidis A, Kontos P, Miller Polgar J, Grigorovich A, Martin S.	2016/04/08	2017	8	Developing useful and usable assistive technologies often presents complex (or "wicked") challenges that require input from multiple disciplines and sectors. Transdisciplinary collaboration can enable holistic understanding of challenges that may lead to innovative, impactful and transformative solutions. This paper presents generalised principles that are intended to foster transdisciplinary ass…	Assisted living	NCBI:PubMed	Disability and rehabilitation. Assistive technology	a Toronto Rehabilitation Institute , Toronto , ON , Canada.;b Department of Occupational Science and Occupational Therapy , University of Toronto , 500 University Ave , Toronto , ON , Canada.;c Gerontology Research Centre , Simon Fraser University , Vancouver , BC , Canada.;d School of Computing and Mathematics , Ulster University , Newtownabbey , UK.;e Institute of Health and Wellbeing, Universi…	7	United Kingdom;Canada	2	10		bogerj2017principles	7	10	Active and Assisted Living;Active-Assisted Living;Ambient Assisted Living;Assisted living	NCBI:PubMed	TRUE	0.216976	0.236186	0.29016	-1			semi-supervised learning	deep learning;natural language processing	Ambient Assisted Living	Older adults	Usability	Activity assistance;Communication;Rehabilitation	Position paper
10.1109/SysEng.2016.7753122	https://ieeexplore.ieee.org/document/7753122	Computationally efficient environmental monitoring with electronic nose: A potential technology for ambient assisted living	M. Hassan, M. Umar, A. Bermak, A. A. S. Ali, A. Amira	24 Nov 2016	2016	1	Recently, ambient assisted living technologies have emerged to improve the quality of life of ageing populations. Identification of health-endangering indoor gases with a hardware-friendly solution may provide an early warning of unhealthy living conditions. Electronic nose technology, using an array of non-selective gas sensors, is a potential candidate to achieve this objective, but state-of-th…	Assisted living	IEEE Xplore	2016 IEEE International Symposium on Systems Engineering (ISSE)	Hong Kong University of Science and Technology, Hong Kong;University of Central Punjab, Pakistan;Hamad bin Khalifa University, Qatar Hong Kong University of Science and Technology, Hong Kong;Qatar University, Qatar;Qatar University, Qatar	4	Hong Kong;Qatar;Pakistan	3	5		hassan2016computationally	7	9	Ambient Assisted Living;Assisted living	IEEE Xplore	TRUE	0.216692	0.233752	0.262206	-1			semi-supervised learning	deep learning;natural language processing	Ambient Assisted Living	Older adults	Availability		Comparative trial;Experimental study	Ambient sensing
10.1109/ICASSP.2016.7471785	https://ieeexplore.ieee.org/document/7471785	Automatic human fall detection in fractional fourier domain for assisted living	S. Liu, Z. Zeng, Y. D. Zhang, T. Fan, T. Shan, R. Tao	19 May 2016	2016	7	Fast and accurate detection of elderly falls can significantly reduce the rate of morbidity and mortality. In the past decade, extensive research has been performed to achieve real-time fall monitoring solutions. In this paper, we consider the radar-based modality and utilize the family of fractional Fourier transform to enhance the motion Doppler signature of falls. Compare with the conventional…	Assisted living	IEEE Xplore	2016 IEEE International Conference on Acoustics, Speech and Signal Processing (ICASSP)	School of Information and Electronics, Beijing Institute of Technology, Beijing, P. R. China;School of Information and Electronics, Beijing Institute of Technology, Beijing, P. R. China;Department of Electrical and Computer Engineering, Temple University, Philadelphia, PA, USA;School of Information and Electronics, Beijing Institute of Technology, Beijing, P. R. China;School of Information and El…	2	China;United States	2	6		liuzeng2016automatic	6	9	Assisted living	IEEE Xplore	TRUE	0.212851	0.239927	0.287492	-1			semi-supervised learning	deep learning;natural language processing	Ambient Assisted Living	Family;Older adults		Activity recognition	Comparative trial;Experimental study
	https://link.springer.com/chapter/10.1007/978-3-030-37734-2_49	Real-Time Recognition of Daily Actions Based on 3D Joint Movements and Fisher Encoding	Panagiotis Giannakeris,Georgios Meditskos,Konstantinos Avgerinakis,Stefanos Vrochidis,Ioannis Kompatsiaris	2020	2020	1	Recognition of daily actions is an essential part of Ambient Assisted Living (AAL) applications and still not fully solved. In this work, we propose a novel framework for the recognition of actions of daily living from depth-videos. The framework is based on low-level human pose movement descriptors extracted from 3D joint trajectories as well as differential values that encode speed and accelera…	Ambient Assisted Living	Springer			1	Unknown	1	5	giannakeris@iti.gr	panagiotis2020realtime	5	5	AAL;Ambient Assisted Living	Springer	TRUE	0.209511	0.233414	0.276252	-1			unsupervised learning	instance-based learning	Ambient Assisted Living				Experimental study	Ambient sensing
10.1109/TBME.2019.2893528	https://ieeexplore.ieee.org/document/8613848	Toward Unobtrusive In-Home Gait Analysis Based on Radar Micro-Doppler Signatures	A. -K. Seifert, M. G. Amin, A. M. Zoubir	20 Aug 2019	2019	21	Objective: In this paper, we demonstrate the applicability of radar for gait classification with application to home security, medical diagnosis, rehabilitation, and assisted living. Aiming at identifying changes in gait patterns based on radar micro-Doppler signatures, this paper is concerned with solving the intra motion category classification problem of gait recognition. Methods: New gait cla…	Assisted living	IEEE Xplore	IEEE Transactions on Biomedical Engineering	Signal Processing Group, Technische Universität Darmstadt, Darmstadt, Germany;Center for Advanced CommunicationsVillanova University;Signal Processing GroupTechnische Universität Darmstadt	3	Germany	1	3		seifert2019toward	6	9	Assisted living	IEEE Xplore	TRUE	0.208025	0.229056	0.278315	-1			semi-supervised learning	deep learning;natural language processing	Ambient Assisted Living		Security	Activity recognition;Health monitoring;Rehabilitation	Experimental study
10.1016/j.artmed.2020.101940	https://pubmed.ncbi.nlm.nih.gov/32972667/	Identification of Alzheimer's disease based on wavelet transformation energy feature of the structural MRI image and NN classifier	Feng J, Zhang SW, Chen L; Alzheimer's Disease Neuroimaging Initiative (ADNI).	2020/09/25	2020	0	Alzheimer's disease (AD) is now difficult to be identified for clinicians, especially, at its prodromal stage, mild cognitive impairment (MCI), because of no obvious clinical symptom and few impacts on daily life at this phase. In addition, energy distribution differences of brain atrophies reflected in structural magnetic resonance imaging (sMRI) images between MCI patients and older healthy con…	AAL	NCBI:PubMed	Artificial intelligence in medicine	Key Laboratory of Information Fusion Technology of Ministry of Education, School of Automation, Northwestern Polytechnical University, Xi'an 710072, China.;Key Laboratory of Information Fusion Technology of Ministry of Education, School of Automation, Northwestern Polytechnical University, Xi'an 710072, China. Electronic address: .;Key Laboratory of Information Fusion Technology of Ministry of Ed…	4	China	1	3	zhangsw@nwpu.edu.cn;lnchen@sibs.ac.cn	fengjzhang2020identification	5	10	AAL	NCBI:PubMed	TRUE	0.207514	0.22716	0.261204	-1			semi-supervised learning	deep learning;natural language processing	Ambient Assisted Living	Frail persons;Healthcare staff;Patients			Clinical trial;Comparative trial;Experimental study
10.1109/AISP.2017.8324124	https://ieeexplore.ieee.org/document/8324124	Graph theoretical metrics and machine learning for diagnosis of Parkinson's disease using rs-fMRI	A. Kazeminejad, S. Golbabaei, H. Soltanian-Zadeh	26 Mar 2018	2017	2	In this study, we investigated the suitability of graph theoretical analysis for automatic diagnosis of Parkinson's disease. Resting state fMRI data from 18 healthy controls and 19 patients were used in the study. After data preprocessing and identifying 90 regions of interest using the AAL atlas, average time series of each region was obtained. Next, a brain network graph was constructed using t…	AAL	IEEE Xplore	2017 Artificial Intelligence and Signal Processing Conference (AISP)	Control and Intelligent Processing Center of Excellence (CIPCE), School of Electrical and Computer Engineering, University of Tehran, Tehran, Iran;Control and Intelligent Processing Center of Excellence (CIPCE), School of Electrical and Computer Engineering, University of Tehran, Tehran, Iran;Control and Intelligent Processing Center of Excellence (CIPCE), School of Electrical and Computer Engine…	1	Iran	1	3		kazeminejad2017graph	4	6	AAL	IEEE Xplore	TRUE	0.207068	0.227946	0.260377	-1			unsupervised learning	clustering;ensemble learning;instance-based learning	Ambient Assisted Living	Patients
	https://link.springer.com/article/10.1007/s12652-017-0476-6	Special issue on “Recent Advancements in Ubiquitous Computing”	Macarena Espinilla,Jun Liu,Juan M. García-Chamizo	2017	2017	2	Ubiquitous Computing is an exciting area that aims to promise pervasive and reliable computing solutions and communication services anytime and anywhere. Ubiquitous Computing fuses multiples lines of scientific and engineering research, providing significant interests from both academia and industry. The emergence of this technology is a natural outcome of research and technological advances in a…	Ambient Assisted Living	Springer	Journal of Ambient Intelligence and Humanized Computing		1	Unknown	1	3	mestevez@ujaen.es	macarena2017special	8	18	Ambient Assisted Living	Springer	TRUE	0.20684	0.215378	0.231906	-1			reinforcement learning;supervised learning;unsupervised learning	Bayesian learning;natural language processing	Ambient Assisted Living	Frail persons;Older adults	Privacy;Reliability	Activity assistance;Activity recognition;Communication;Interaction	Position paper;Review paper	Ambient sensing;Mobile technology
10.3390/info12020048	https://www.mdpi.com/2078-2489/12/2/48	Coming to Grips with Age Prediction on Imbalanced Multimodal Community Question Answering Data	Alejandro Figueroa,Billy Peralta,Orietta Nicolis	21 January 2021	2021		For almost every online service, it is fundamental to understand patterns, differences and trends revealed by age demographic analysis—for example, take the discovery of malicious activity, including identity theft, violation of community guidelines and fake profiles. In the particular case of platforms such as Facebook, Twitter and Yahoo! Answers, user demographics have impacts on their revenues…	Active and Assisted Living	MDPI	Emerging Trends and Challenges in Supervised Learning Tasks	Departamento de Ciencias de la Ingeniería, Facultad de Ingeniería, Universidad Andres Bello, Antonio Varas 880, 8370146 Santiago, Chile	1	Chile	1	3		alejandro2021coming	7	12	Active and Assisted Living;Active-Assisted Living	MDPI	TRUE	0.205688	0.228717	0.257654	-1			supervised learning	deep learning;ensemble learning	Ambient Assisted Living	Older adults	Accessibility;Adoption	Activity assistance;Activity recognition;Communication	Position paper;Randomized trial
10.1109/TNSRE.2020.2987878	https://pubmed.ncbi.nlm.nih.gov/32305928/	Active Intent Disambiguation for Shared Control Robots	Gopinath DE, Argall BD.	2020/04/20	2020	0	Assistive shared-control robots have the potential to transform the lives of millions of people afflicted with severe motor impairments. The usefulness of shared-control robots typically relies on the underlying autonomy's ability to infer the user's needs and intentions, and the ability to do so unambiguously is often a limiting factor for providing appropriate assistance confidently and accurat…	Assisted living	NCBI:PubMed	IEEE transactions on neural systems and rehabilitation engineering : a publication of the IEEE Engineering in Medicine and Biology Society		0		0	2		gopinath2020active	7	8	Active and Assisted Living;Active-Assisted Living;Assisted living	NCBI:PubMed	TRUE	0.205619	0.224979	0.255199	-1			semi-supervised learning	deep learning;natural language processing	Ambient Assisted Living	Frail persons		Activity assistance	Observational study	Robots
	https://link.springer.com/chapter/10.1007/978-3-030-40605-9_17	Towards Approximating Personality Cues Through Simple Daily Activities	Francesco Gibellini,Sebastiaan Higler,Jan Lucas,Migena Luli,Morris Stallmann,Dario Dotti,Stylianos Asteriadis	2020	2020	0	The goal of this work is to investigate the potential of making use of simple activity and motion patterns in a smart environment for approximating personality cues via machine learning techniques. Towards this goal, we present a novel framework for personality recognition, inspired by both Computer Vision and Psychology. Results show a correlation between several behavioral features and personal…	Ambient Assisted Living	Springer			1	Unknown	1	7		francesco2020towards	5	7	Ambient Assisted Living	Springer	TRUE	0.204591	0.228704	0.267504	-1			unsupervised learning	ensemble learning;instance-based learning	Ambient Assisted Living			Activity assistance;Activity recognition		Games
10.2196/mhealth.6321	https://pubmed.ncbi.nlm.nih.gov/28801304/	How Accurate Is Your Activity Tracker? A Comparative Study of Step Counts in Low-Intensity Physical Activities	Alinia P, Cain C, Fallahzadeh R, Shahrokni A, Cook D, Ghasemzadeh H.	2017/08/13	2017	19	As commercially available activity trackers are being utilized in clinical trials, the research community remains uncertain about reliability of the trackers, particularly in studies that involve walking aids and low-intensity activities. While these trackers have been tested for reliability during walking and running activities, there has been limited research on validating them during low-inten…	Assisted living	NCBI:PubMed	JMIR mHealth and uHealth	School of Electrical Engineering and Computer Science, Washington State University, Pullman, WA, United States.;Geriatrics / Gastrointestinal Oncology Service, Memorial Sloan-Kettering Cancer Center, New York, NY, United States.	2	United States	1	6		alinia2017how	6	9	Active and Assisted Living;Active-Assisted Living;Assisted living	NCBI:PubMed	TRUE	0.203429	0.217693	0.240182	-1			unsupervised learning	decision tree learning	Ambient Assisted Living		Availability;Reliability	Activity assistance;Communication	Clinical trial;Comparative trial
10.1109/VTC2020-Spring48590.2020.9128418	https://ieeexplore.ieee.org/document/9128418	WiHAR: From Wi-Fi Channel State Information to Unobtrusive Human Activity Recognition	M. Muaaz, A. Chelli, M. Pätzold	30 Jun 2020	2020	2	A robust and unobtrusive human activity recognition system is essential to a multitude of applications, such as health care, active assisted living, robotics, sports, and tele-immersion. Existing well-performing activity recognition methods are either vision- or wearable sensor-based. However, they are not fully passive. In this paper, we develop WiHAR-an unobtrusive Wi-Fi-based activity recognit…	Active and Assisted Living	IEEE Xplore	2020 IEEE 91st Vehicular Technology Conference (VTC2020-Spring)	University of Agder,Faculty of Engineering and Science,Grimstad,Norway,4898;University of Agder,Faculty of Engineering and Science,Grimstad,Norway,4898;University of Agder,Faculty of Engineering and Science,Grimstad,Norway,4898	1	Norway	1	3		muaazchelli2020wihar	5	9	Active and Assisted Living;Active-Assisted Living	IEEE Xplore	TRUE	0.202451	0.220796	0.242589	-1			supervised learning	decision tree learning;dimensionality reduction;instance-based learning	Ambient Assisted Living			Activity assistance;Activity recognition		Robots;Wearable technology
10.1007/978-3-642-18167-2_13	https://link.springer.com/chapter/10.1007/978-3-642-18167-2_13	Detection and Classification of Acoustic Events for In-Home Care	Jens Schroeder,Stefan Wabnik,Peter W. J. van Hengel,Stefan Goetze	2011	2011	7	Due to the demographic change, the number of older people will grow steadily within the next decades [1]. Technical systems, methods and algorithms developed in the context of Ambient Assisted Living (AAL) aim to enable these people to live self-determined and safe in their own homes as long as possible. To ensure this, these homes may have to be equipped with e.g., a health monitoring system, sp…	Ambient Assisted Living	Springer			1	Unknown	1	4		jensschroeder2011detection	8	11	AAL;Ambient Assisted Living	Springer	TRUE	0.202158	0.220866	0.261672	-1			semi-supervised learning	deep learning;instance-based learning;natural language processing	Ambient Assisted Living	Older adults	Safety	Health monitoring	Comparative trial;Position paper	Ambient sensing
10.1109/JSEN.2016.2514606	https://ieeexplore.ieee.org/document/7374660	A Novel Infrared Motion Sensing System for Compressive Classification of Physical Activity	Q. Guan, X. Yin, X. Guo, G. Wang	24 Feb 2016	2016	23	Infrared radiation changes (IRCs) induced by human activity can provide important information about activity patterns. This paper presents an IRC-based compressive classification method for recognizing the physical activities of interest in home-based assisted living. To fully capture the IRC compressively, a multi-view infrared motion sensing system is developed, which consists of three IRC sens…	Assisted living	IEEE Xplore	IEEE Sensors Journal	School of Information Science and Technology, Sun Yat-sen University, Guangzhou, China;School of Information Science and Technology, Sun Yat-sen University, Guangzhou, China;School of Information Science and Technology, Sun Yat-sen University, Guangzhou, China;School of Information Science and Technology, Sun Yat-sen University, Guangzhou, China	1	China	1	4		guanyin2016a	4	6	Assisted living	IEEE Xplore	TRUE	0.198694	0.223212	0.254197	-1			reinforcement learning;supervised learning;unsupervised learning	instance-based learning	Ambient Assisted Living			Activity assistance
10.1109/ISCC.2018.8538589	https://ieeexplore.ieee.org/document/8538589	Modeling the availability of an e-health system integrated with edge, fog and cloud infrastructures	M. F. F. da Silva Lisboa Tigre, G. L. Santos, T. Lynn, D. Sadok, J. Kelner, P. T. Endo	18 Nov 2018	2018	0	The Internet of Things has the potential of transforming health systems through the collection and analysis of patient physiological data via wearable devices and sensor networks. Such systems can offer assisted living services in realtime and offer a range of multimedia-based health services. However, lack of service availability, particularly in the cases of emergencies, can lead to adverse out…	Assisted living	IEEE Xplore	2018 IEEE Symposium on Computers and Communications (ISCC)	Universidade de Pernambuco (UPE);Universidade Federal de Pernambuco (UFPE);Dublin City University (DCU), Irish Centre for Cloud Computing and Commerce (IC4);Universidade Federal de Pernambuco (UFPE);Universidade Federal de Pernambuco (UFPE);Universidade de Pernambuco (UPE)	3	United States	1	6		dasilva2018modeling	7	8	Assisted living	IEEE Xplore	TRUE	0.198134	0.217486	0.259453	-1			semi-supervised learning	deep learning;natural language processing	Ambient Assisted Living	Patients	Availability	Health monitoring		Wearable technology
10.1109/FUZZ-IEEE.2014.6891833	https://ieeexplore.ieee.org/document/6891833	Human behavioural analysis with self-organizing map for ambient assisted living	K. Appiah, A. Hunter, A. Lotfi, C. Waltham, P. Dickinson	8 Sep 2014	2014	9	This paper presents a system for automatically classifying the resting location of a moving object in an indoor environment. The system uses an unsupervised neural network (Self Organising Feature Map) fully implemented on a low-cost, low-power automated home-based surveillance system, capable of monitoring activity level of elders living alone independently. The proposed system runs on an embedd…	Assisted living	IEEE Xplore	2014 IEEE International Conference on Fuzzy Systems (FUZZ-IEEE)	Department of Computing and Technology Nottingham Trent University, Clifton Campus, Nottingham, NG11 8NS, UK;Lincoln School of Computing, University of Lincoln, Brayford Campus, Lincoln, LN6 7TS, UK;Department of Computing and Technology Nottingham Trent University, Clifton Campus, Nottingham, NG11 8NS, UK;Lincoln School of Computing, University of Lincoln, Brayford Campus, Lincoln, LN6 7TS, UK;L…	2	United Kingdom	1	5		appiah2014human	6	7	Ambient Assisted Living;Assisted living	IEEE Xplore	TRUE	0.196733	0.218022	0.249237	-1			unsupervised learning	instance-based learning	Ambient Assisted Living			Activity assistance;Activity recognition	Experimental study	Ambient sensing
10.1109/TPAMI.2017.2679054	https://pubmed.ncbi.nlm.nih.gov/28287959/	Watch-n-Patch: Unsupervised Learning of Actions and Relations	Wu C, Zhang J, Sener O, Selman B, Savarese S, Saxena A.	2017/03/14	2018	2	There is a large variation in the activities that humans perform in their everyday lives. We consider modeling these composite human activities which comprises multiple basic level actions in a completely unsupervised setting. Our model learns high-level co-occurrence and temporal relations between the actions. We consider the video as a sequence of short-term action clips, which contains human-w…	Assisted living	NCBI:PubMed	IEEE transactions on pattern analysis and machine intelligence		0		0	6		wuczhang2018watchnpatch	5	6	Active and Assisted Living;Active-Assisted Living;Assisted living	NCBI:PubMed	TRUE	0.195952	0.217987	0.249584	-1			unsupervised learning	clustering	Ambient Assisted Living			Activity assistance;Interaction		Robots
10.3390/brainsci9120350	https://pubmed.ncbi.nlm.nih.gov/31801260/	Estimation of Brain Functional Connectivity in Patients with Mild Cognitive Impairment	Farràs-Permanyer L, Mancho-Fora N, Montalà-Flaquer M, Gudayol-Ferré E, Gallardo-Moreno GB, Zarabozo-Hurtado D, Villuendas-González E, Peró-Cebollero M, Guàrdia-Olmos J.	2019/12/06	2019	0	Mild cognitive impairment is defined as greater cognitive decline than expected for a person at a particular age and is sometimes considered a stage between healthy aging and Alzheimer's disease or other dementia syndromes. It is known that functional connectivity patterns change in people with this diagnosis. We studied functional connectivity patterns and functional segregation in a resting-sta…	AAL	NCBI:PubMed	Brain sciences	Departament de Psicologia Social i Psicologia Quantitativa, Facultat de Psicologia, Universitat de Barcelona, 08035 Barcelona, Spain.;UBICS Institute of Complex Systems & UB Institute of Neurosciences, 08035 Barcelona, Spain.;Facultad de Psicología, Universidad Michoacana de San Nicolás Hidalgo, Morelia 58000, Mexico.;Instituto de Neurociencias, Guadalajara, Jalisco 44130, Mexico.;CINDFA-Grupo Rí…	5	Spain;Mexico	2	9		farrspermanyer2019estimation	5	7	AAL	NCBI:PubMed	TRUE	0.195624	0.219359	0.261543	-1			unsupervised learning	clustering	Ambient Assisted Living	Frail persons;Older adults;Patients			Comparative trial
10.1109/ICOT.2014.6956626	https://ieeexplore.ieee.org/document/6956626	Auditory-based robust speech recognition system for ambient assisted living in smart home	H. Kuo, P. Sung, S. Lee, T. Kuan, J. Wang	20 Nov 2014	2014	0	An auditory-based feature extraction algorithm is proposed for enhancing the robustness of automatic speech recognition. In the proposed approach, the speech signal is characterized using a new feature referred to as the Basilar-membrane Frequency-band Cepstral Coefficient (BFCC). In contrast to the conventional Mel-Frequency Cepstral Coefficient (MFCC) method based on a Fourier spectrogram, the …	Assisted living	IEEE Xplore	2014 International Conference on Orange Technologies	Department of Electrical Engineering, National Cheng Kung University, Tainan City;Department of Electrical Engineering, National Cheng Kung University, Tainan City;Department of Electrical Engineering, National Cheng Kung University, Tainan City;Department of Electrical Engineering, National Cheng Kung University, Tainan City;Department of Electrical Engineering, National Cheng Kung University, T…	1	Unknown	1	5		kuosung2014auditorybased	3	7	Ambient Assisted Living;Assisted living	IEEE Xplore	TRUE	0.195387	0.205718	0.207812	-1			reinforcement learning;semi-supervised learning;supervised learning;unsupervised learning	deep learning;natural language processing	Ambient Assisted Living
10.3389/fnbeh.2016.00194	https://pubmed.ncbi.nlm.nih.gov/27777556/	Attention Performance Measured by Attention Network Test Is Correlated with Global and Regional Efficiency of Structural Brain Networks	Xiao M, Ge H, Khundrakpam BS, Xu J, Bezgin G, Leng Y, Zhao L, Tang Y, Ge X, Jeon S, Xu W, Evans AC, Liu S.	2016/10/26	2016	6	Functional neuroimaging studies have indicated the involvement of separate brain areas in three distinct attention systems: alerting, orienting, and executive control (EC). However, the structural correlates underlying attention remains unexplored. Here, we utilized graph theory to examine the neuroanatomical substrates of the three attention systems measured by attention network test (ANT) in 65…	AAL	NCBI:PubMed	Frontiers in behavioral neuroscience	Research Center for Sectional Imaging Anatomy, Shandong Provincial Key Laboratory of Mental Disorders, School of Medicine, Shandong UniversityJinan, China;Montreal Neurological Institute, McGill University, MontrealQC, Canada.;Research Center for Sectional Imaging Anatomy, Shandong Provincial Key Laboratory of Mental Disorders, School of Medicine, Shandong University Jinan, China.;Montreal Neurol…	6	China;United States;Canada	3	13		xiaomge2016attention	3	3	AAL	NCBI:PubMed	TRUE	0.193284	0.216125	0.252226	-1			unsupervised learning	regression	Ambient Assisted Living
10.1109/LSC.2018.8572079	https://ieeexplore.ieee.org/document/8572079	Posture Recognition Using an RGB-D Camera: Exploring 3D Body Modeling and Deep Learning Approaches	M. E. Amine Elforaici, I. Chaaraoui, W. Bouachir, Y. Ouakrim, N. Mezghani	13 Dec 2018	2018	4	The emergence of RGB-D sensors offered new possibilities for addressing complex artificial vision problems efficiently. Human posture recognition is among these computer vision problems, with a wide range of applications such as ambient assisted living and intelligent health care systems. In this context, our paper presents novel methods and ideas to design automatic posture recognition systems u…	Ambient Assisted Living	IEEE Xplore	2018 IEEE Life Sciences Conference (LSC)	TELUQ University, Laboratoire de recherche en Imagerie et Orthopédie (LIO), Montréal, Canada;TELUQ University, Laboratoire de recherche en Imagerie et Orthopédie (LIO), Montréal, Canada;TELUQ University, Laboratoire de recherche en Imagerie et Orthopédie (LIO), Montréal, Canada;TELUQ University, Laboratoire de recherche en Imagerie et Orthopédie (LIO), Montréal, Canada;TELUQ University, Laboratoi…	1	Canada	1	5		amineelforaici2018posture	6	9	Ambient Assisted Living	IEEE Xplore	TRUE	0.191841	0.211877	0.245918	-1			supervised learning	artificial neural network;deep learning;instance-based learning	Ambient Assisted Living			Activity recognition	Comparative trial;Experimental study	Ambient sensing
10.1109/SMARTCOMP.2017.7946985	https://ieeexplore.ieee.org/document/7946985	An Activity-Embedding Approach for Next-Activity Prediction in a Multi-User Smart Space	Y. Kim, J. An, M. Lee, Y. Lee	15 Jun 2017	2017	6	Since the advent of the IoT era, various IoT devices have proliferated, transforming ordinary spaces into smart spaces such as smart home, smart office, and smart building. To provide user-friendly service to people, the majority of previous studies have focused on activity recognition and prediction in singleuser environments such as ambient assisted living (AAL) and activities of daily living (…	AAL	IEEE Xplore	2017 IEEE International Conference on Smart Computing (SMARTCOMP)	Sch. of Comput., Korea Adv. Inst. of Sci. & Technol., Daejeon, South Korea;Sch. of Comput., Korea Adv. Inst. of Sci. & Technol., Daejeon, South Korea;Sch. of Comput., Korea Adv. Inst. of Sci. & Technol., Daejeon, South Korea;Sch. of Comput., Korea Adv. Inst. of Sci. & Technol., Daejeon, South Korea	1	South Korea	1	4		kimjan2017an	4	6	AAL;Ambient Assisted Living	IEEE Xplore	TRUE	0.19145	0.204257	0.238199	-1			semi-supervised learning	deep learning;natural language processing	Ambient Assisted Living			Activity assistance;Activity recognition
10.1080/10400435.2019.1623342	https://pubmed.ncbi.nlm.nih.gov/31194649/	Using topic modeling to infer the emotional state of people living with Parkinson's disease	Valenti AP MS, Chita-Tegmark M PhD, Tickle-Degnen L PhD, OTR/L, FAOTA, Bock AW BS, Scheutz MJ PhD.	2019/06/14	2019	0	Individuals with Parkinson's disease (PD) often exhibit facial masking (hypomimia), which causes reduced facial expressiveness. This can make it difﬁcult for those who interact with the person to correctly read their emotional state and can lead to problematic social and therapeutic interactions. In this article, we develop a probabilistic model for an assistive device, which can automatically in…	Assisted living	NCBI:PubMed	Assistive technology : the official journal of RESNA	a Tufts University Human-Robot Interaction Laboratory , Medford , Massachusetts , USA.	1	United States	1	7		valenti2019using	6	10	Assisted living	NCBI:PubMed	TRUE	0.190726	0.205909	0.231494	-1			unsupervised learning	dimensionality reduction	Ambient Assisted Living	Caregivers;Frail persons;Patients		Communication;Interaction;Therapy	Comparative trial
10.1109/UEMCON51285.2020.9298181	https://ieeexplore.ieee.org/document/9298181	EMG-based Hand Gesture Recognition by Deep Time-frequency Learning for Assisted Living & Rehabilitation	Q. Wang, X. Wang	25 Dec 2020	2020	0	As a user-friendly human-computer interaction approach, EMG is regarded as one of the most promising modalities for hand gesture recognition. Though EMG-based hand gesture recognition has been advanced in recent years, to effective detect the patterns from the noisy EMG signal, more advanced algorithms are still highly necessary. Convolutional neural network (CNN) is a popular deep learning algor…	Assisted living	IEEE Xplore	2020 11th IEEE Annual Ubiquitous Computing, Electronics & Mobile Communication Conference (UEMCON)	biomedical and AI researcher;Assistant Professor in Computer Information Technology, at Purdue University Northwest	2	Anguilla	1	2		wangwang2020emgbased	4	7	Assisted living	IEEE Xplore	TRUE	0.189255	0.21321	0.247392	-1			semi-supervised learning	deep learning;natural language processing	Ambient Assisted Living			Activity recognition;Interaction;Rehabilitation
10.1109/SLT48900.2021.9383467	https://ieeexplore.ieee.org/document/9383467	IDEA: An Italian Dysarthric Speech Database	M. Marini, M. Viganò, M. Corbo, M. Zettin, G. Simoncini, B. Fattori, C. D’Anna, M. Donati, L. Fanucci	25 Mar 2021	2021	0	This paper describes IDEA a database of Italian dysarthric speech produced by 45 speakers affected by 8 different pathologies. Neurologic diagnoses were collected from the subjects' medical records, while dysarthria assessment was conducted by a speech language pathologist and neurologist. The total number of records is 16794. The speech material consists of 211 isolated common words recorded by …	Ambient Assisted Living	IEEE Xplore	2021 IEEE Spoken Language Technology Workshop (SLT)	University of Pisa,Dept. of Information Engineering,Pisa,IT;Casa Cura Policlinico (CCP),Dept. of Neurorehabilitation Sciences,Milan,IT;Casa Cura Policlinico (CCP),Dept. of Neurorehabilitation Sciences,Milan,IT;University of Turin, Centro Puzzle,Dept. of Psicology,Turin,IT;University of Turin, Centro Puzzle,Dept. of Psicology,Turin,IT;University of Pisa,Dept. of Internal and Experimental Medicine,…	5	Unknown	1	9		marini2021idea	5	7	Ambient Assisted Living	IEEE Xplore	TRUE	0.188994	0.208257	0.247641	-1			reinforcement learning;supervised learning;unsupervised learning	natural language processing	Ambient Assisted Living	Patients			Clinical trial
10.1109/PERCOM.2016.7456519	https://ieeexplore.ieee.org/document/7456519	A probabilistic model for early prediction of abnormal clinical events using vital sign correlations in home-based monitoring	A. R. M. Forkan, I. Khalil	21 Apr 2016	2016	11	Chronic diseases are major causes of deaths in Australia and throughout the world. This necessitates the need for a self-care, preventive, predictive and protective assisted living system where a patient can be monitored continuously using wearable and wireless sensors. In real-time home monitoring system, various biological signals of a patient are obtained continuously using a mobile device (sm…	Assisted living	IEEE Xplore	2016 IEEE International Conference on Pervasive Computing and Communications (PerCom)	School of Science (Computer Science), RMIT University and National ICT Australia (NICTA) Melbourne, VIC 3000, Australia;School of Science (Computer Science), RMIT University and National ICT Australia (NICTA) Melbourne, VIC 3000, Australia	1	Australia	1	2		forkan2016a	8	12	Assisted living	IEEE Xplore	TRUE	0.188709	0.203357	0.226174	-1			reinforcement learning;supervised learning;unsupervised learning	clustering	Ambient Assisted Living	Patients	Adoption	Activity assistance;Health monitoring	Clinical trial	Mobile technology;Wearable technology
	https://link.springer.com/chapter/10.1007/978-981-10-7635-0_16	Contextual Pattern Clustering for Ontology Based Activity Recognition in Smart Home	K. S. Gayathri,K. S. Easwarakumar,Susan Elias	2018	2018	0	Ambient Assisted Living (AAL) enabled in a smart home requires, the design of an activity recognition system. Generally, supervised machine learning strategies or knowledge engineering strategies are employed in the process of activity modeling. Supervised machine learning approaches incur overheads in annotating the dataset, while the knowledge modeling approaches incur overhead by being depende…	Ambient Assisted Living	Springer			1	Unknown	1	3	gayasuku@svce.ac.in	gayathri2018contextual	4	6	AAL;Ambient Assisted Living	Springer	TRUE	0.188674	0.201387	0.22771	-1			supervised learning;unsupervised learning	clustering	Ambient Assisted Living			Activity assistance;Activity recognition
10.1016/j.bjpt.2020.05.007	https://pubmed.ncbi.nlm.nih.gov/32540329/	Association between sensory processing and activity performance in children with cerebral palsy levels I-II on the gross motor function classification system	Pavão SL, Lima CRG, Rocha NACF.	2020/06/17	2021	0	Investigating the influence of sensory processing disorders on the level of function of children with cerebral palsy (CP) may help therapists identify specific impairments that impact activity and participation in these children. This may provide direction on selection of interventions to improve function and quality of life. To investigate if sensory processing disorders in children with CP leve…	Active and Assisted Living	NCBI:PubMed	Brazilian journal of physical therapy	Department of Physical Therapy, Neuropediatrics Section, Universidade Federal de São Carlos, São Carlos, SP, Brazil;Departament Prevention and Rehabilitation in Physiotherapy, Universidade Federal do Paraná, Curitiba, PR, Brazil. Electronic address: .;Department of Physical Therapy, Neuropediatrics Section, Universidade Federal de São Carlos, São Carlos, SP, Brazil.	2	Brazil	1	3	silvia_pavao@hotmail.com	pavosl2021association	5	9	Active and Assisted Living;Active-Assisted Living	NCBI:PubMed	TRUE	0.186992	0.204038	0.235182	-1			unsupervised learning	regression	Ambient Assisted Living	Caregivers;Frail persons;Healthcare staff		Activity assistance;Communication;Interaction
10.1109/IROS.2015.7354283	https://ieeexplore.ieee.org/document/7354283	Hidden markov modeling of human pathological gait using laser range finder for an assisted living intelligent robotic walker	X. S. Papageorgiou, G. Chalvatzaki, C. S. Tzafestas, P. Maragos	17 Dec 2015	2015	16	The precise analysis of a patient's or an elderly person's walking pattern is very important for an effective intelligent active mobility assistance robot. This walking pattern can be described by a cyclic motion, which can be modeled using the consecutive gait phases. In this paper, we present a completely non-invasive framework for analyzing and recognizing a pathological human walking gait pat…	Active and Assisted Living	IEEE Xplore	2015 IEEE/RSJ International Conference on Intelligent Robots and Systems (IROS)	School of Electrical and Computer Engineering, National Technical University of Athens, Greece;School of Electrical and Computer Engineering, National Technical University of Athens, Greece;School of Electrical and Computer Engineering, National Technical University of Athens, Greece;School of Electrical and Computer Engineering, National Technical University of Athens, Greece	1	Greece	1	4		papageorgiou2015hidden	6	10	Active and Assisted Living;Active-Assisted Living;Assisted living	IEEE Xplore	TRUE	0.18574	0.202564	0.222761	-1			reinforcement learning;supervised learning;unsupervised learning	ensemble learning	Ambient Assisted Living	Older adults;Patients		Activity assistance;Activity recognition		Robots
	https://link.springer.com/chapter/10.1007/978-3-030-41299-9_26	Text Like Classification of Skeletal Sequences for Human Action Recognition	Akansha Tyagi,Ashish Patel,Pratik Shah	2020	2020	0	Human Action Recognition (HAR) has many applications in surveillance, gaming, animation and Active and Assisted Living (AAL). Several actions performed in daily life are composed of various poses arranged sequentially in time. Recognition of such actions is a difficult and challenging task. The classification approach proposed in this paper considers an analogy between actions and text, where an …	AAL	Springer			1	Unknown	1	3		akansha2020text	5	8	AAL	Springer	TRUE	0.184618	0.195356	0.21061	-1			reinforcement learning;supervised learning;unsupervised learning	clustering	Ambient Assisted Living			Activity assistance;Activity recognition		Games
10.23919/PICMET.2019.8893926	https://ieeexplore.ieee.org/document/8893926	Social Assistive Robots for Elderly Care: The New Efficiency in the Context of Triple Bottom Line and Digitization	I. Ehrenmüller, R. Hasenauer, C. Belviso	7 Nov 2019	2019	2	Currently more economically developed countries (MEDCs) are facing a painful shortage of caregivers, while the need for their abilities is growing. The caregivers' capacity bottleneck is aggravated by the counter-directional development in terms of economic efficiency Input (= availability of caregivers' capacity) and Output (= fulfillment of qualitative and quantitative care requirements). It is…	Assisted living	IEEE Xplore	2019 Portland International Conference on Management of Engineering and Technology (PICMET)	University for Applied Sciences Upper Austria;Marketing Management Institute, Wirtschaftsuniversität Wien and Hi-Tech Center, Vienna, Austria;Marketing Management Institute, Wirtschaftsuniversität Wien, Austria;Università Luigi Bocconi, Milano, Italy	4	Austria;Italy	2	3		ehrenmller2019social	7	10	AAL;Ambient Assisted Living;Assisted living	IEEE Xplore	TRUE	0.183931	0.197664	0.237564	-1			semi-supervised learning	deep learning;natural language processing	Ambient Assisted Living	Caregivers;Healthcare staff;Older adults	Availability	Communication		Robots
10.1109/MOBIHEALTH.2014.7015934	https://ieeexplore.ieee.org/document/7015934	Towards an intelligent robotic walker for assisted living using multimodal sensorial data	G. G. Chalvatzaki, G. Pavlakos, K. Maninis, X. S. Papageorgiou, V. Pitsikalis, C. S. Tzafestas, P. Maragos	22 Jan 2015	2014	0	We aim at developing an intelligent robotic platform that provides cognitive assistance and natural support in indoor environments to the elderly society and to individuals with moderate to mild walking impairment. Towards this end, we process data from audiovisual sensors and laser range scanners, acquired in experiments with patients in real life scenarios. We present the main concepts of an au…	Assisted living	IEEE Xplore	2014 4th International Conference on Wireless Mobile Communication and Healthcare - Transforming Healthcare Through Innovations in Mobile and Wireless Technologies (MOBIHEALTH)	School of Electrical and Computer Engineering, National Technical Univ. of Athens, Greece;School of Electrical and Computer Engineering, National Technical Univ. of Athens, Greece;School of Electrical and Computer Engineering, National Technical Univ. of Athens, Greece;School of Electrical and Computer Engineering, National Technical Univ. of Athens, Greece;School of Electrical and Computer Engin…	1	Greece	1	7		chalvatzaki2014towards	6	10	Assisted living	IEEE Xplore	TRUE	0.180289	0.202901	0.235911	-1			reinforcement learning;supervised learning;unsupervised learning	instance-based learning	Ambient Assisted Living	Frail persons;Older adults;Patients		Activity recognition		Robots
10.1109/ICBME.2014.7043931	https://ieeexplore.ieee.org/document/7043931	Automatic classification of Alzheimer's disease with resting-state fMRI and graph theory	A. Khazaee, A. Ebrahimzadeh, A. Babajani-Feremi	19 Feb 2015	2014	2	Study of brain network on the basis of resting-state functional magnetic resonance imaging (fMRI) has provided promising results to investigate changes in connectivity among different brain regions because of diseases. In this study, we combine graph theoretical approaches with advanced machine learning methods to study functional brain network alteration in patients with Alzheimer's disease (AD)…	AAL	IEEE Xplore	2014 21th Iranian Conference on Biomedical Engineering (ICBME)	Dept. of Electrical and Computer Engineering, Babol (Noshirvani) University of Technology, Babol, Iran;Dept. of Electrical and Computer Engineering, Babol (Noshirvani) University of Technology, Babol, Iran;Dept. of Pediatrics, Division of Clinical Neurosciences, University of Tennessee Health Science Center	2	United States;Iran	2	3		khazaee2014automatic	4	5	AAL	IEEE Xplore	TRUE	0.17977	0.196716	0.225538	-1			unsupervised learning	instance-based learning	Ambient Assisted Living	Older adults;Patients
	https://pubmed.ncbi.nlm.nih.gov/22890348/	Mobilizing Older Adults: Harnessing the Potential of Smart Home Technologies. Contribution of the IMIA Working Group on Smart Homes and Ambient Assisted Living	Demiris G, Thompson HJ.	2012/08/15	2012	4	This paper highlights the potential of smart home applications to not only assess mobility determinants for older adults in the home environment but also provide the opportunity for tailored interventions. We present a theoretical framework for assessing mobility parameters and utilizing this information to enable behavior change based on the Health Belief Model. We discuss examples that showcase…	Ambient Assisted Living	NCBI:PubMed	Yearbook of medical informatics	University of Washington, BNHS Box 357266, Seattle WA 98195, USA. E-mail: .	1	United States	1	2	gdemiris@uw.edu	demiris2012mobilizing	7	12	Active and Assisted Living;Active-Assisted Living;Ambient Assisted Living	NCBI:PubMed	TRUE	0.178767	0.197693	0.235298	-1			semi-supervised learning	deep learning;natural language processing	Ambient Assisted Living	Older adults		Activity assistance;Communication;Health monitoring;Interaction	Clinical trial;Position paper	Mobile technology
10.1049/ic.2016.0062	https://ieeexplore.ieee.org/document/7801346	Scene detection using convolutional neural networks	J. Stamford, B. Peach	29 Dec 2016	2016	1	Computer vision is widely adopted to support the elderly and people with disabilities to improve their quality of life. As such a wide range of research has been carried out to help people benefit from the latest developments in computer vision in the field of ambient assisted living. We present the application of a deep machine learning approach to image classification with the aim of classifyin…	Active and Assisted Living	IEEE Xplore	2nd IET International Conference on Technologies for Active and Assisted Living (TechAAL 2016)	Next AI, C4Di, The Dock, 31-38 Queen Street, Hull, UK;Next AI, C4Di, The Dock, 31-38 Queen Street, Hull, UK	1	Anguilla	1	2		stamford2016scene	5	8	Active and Assisted Living;Active-Assisted Living;Ambient Assisted Living;Assisted living	IEEE Xplore	TRUE	0.17769	0.189996	0.207766	-1			semi-supervised learning	artificial neural network;deep learning;natural language processing	Ambient Assisted Living	Frail persons;Older adults	Adoption
10.1109/JIOT.2020.3038416	https://ieeexplore.ieee.org/document/9261582	Deep learning for Heterogeneous Human Activity Recognition in Complex IoT Applications	M. Abdel-Basset, H. Hawash, V. Chang, R. K. Chakrabortty, M. Ryan		2020	1	With continued improvements in wireless sensing technology, the notion of the Internet of Things (IoT) has been widely adopted and has become pervasive owing to its broad applications in scenarios such as ambient assisted living, smart healthcare, and smart homes. In that regard, Human Activity Recognition (HAR) is a vital element of intelligent systems to undertake persistent surveillance of hum…	Ambient Assisted Living	IEEE Xplore	IEEE Internet of Things Journal	Department of Computer Science, Zagazig University, Zagazig, 44519 Egypt. (e-mail: mohamed.abdelbasset@fci.zu.edu.eg);Department of Computer Science, Zagazig University, Zagazig, 44519 Egypt.;V. Chang with Teesside University, Middlesbrough, UK TS1 3BA.;Capability Systems Centre, School of Engineering and IT, UNSW Canberra;Australia.;Capability Systems Centre, School of Engineering and IT, UNSW C…	5	Australia;Egypt;United Kingdom	3	5		abdelbasset2020deep	6	9	Ambient Assisted Living	IEEE Xplore	TRUE	0.176992	0.193105	0.219692	-1			unsupervised learning	deep learning	Ambient Assisted Living		Adoption;Availability	Activity assistance;Activity recognition		Ambient sensing;Mobile technology
10.1109/ICINFA.2010.5512451	https://ieeexplore.ieee.org/document/5512451	Realtime human daily activity recognition through fusion of motion and location data	C. Zhu, W. Sheng	19 Jul 2010	2010	4	As robot assisted living is gaining more attentions for elderly care recently, automated human daily activity recognition becomes more important in human-robot interaction. In this paper, we proposed an approach to indoor human daily activity recognition which combines motion data and location information. One inertial sensor is worn on the right thigh of a human subject to collect motion data, w…	Assisted living	IEEE Xplore	The 2010 IEEE International Conference on Information and Automation	School of Electrical and Computer Engineering, Oklahoma State University, Stillwater, 74078, USA;School of Electrical and Computer Engineering, Oklahoma State University, Stillwater, 74078, USA	1	United States	1	2		zhusheng2010realtime	6	10	Assisted living	IEEE Xplore	TRUE	0.176971	0.192784	0.214664	-1			reinforcement learning;supervised learning;unsupervised learning	Bayesian learning	Ambient Assisted Living	Older adults		Activity assistance;Activity recognition;Interaction		Robots
10.1016/j.ijmedinf.2014.07.004	https://pubmed.ncbi.nlm.nih.gov/25153770/	Assessing the impact of cognitive impairment on the usability of an electronic medication delivery unit in an assisted living population	Ligons FM, Mello-Thoms C, Handler SM, Romagnoli KM, Hochheiser H.	2014/08/26	2014	2	To examine the relationship between cognitive status and the usability of an integrated medication delivery unit (MDU) in older adults who reside in an Assisted Living Facility (ALF). Subjects were recruited from a single ALF in Pittsburgh, PA. Usability testing sessions required subjects to execute tasks essential to using EMMA(®) (Electronic Medication Management Assistant), a Class II Federal …	Assisted living	NCBI:PubMed	International journal of medical informatics	Department of Biomedical Informatics, University of Pittsburgh, Pittsburgh, PA, United States;Geriatric Pharmaceutical Outcomes and Geroinformatics Research & Training Program, University of Pittsburgh, Pittsburgh, PA, United States.;Department of Biomedical Informatics, University of Pittsburgh, Pittsburgh, PA, United States;Medical Radiation Sciences, The University of Sydney, Sydney, NSW, Aust…	5	United States;Australia	2	5	harryh@pitt.edu	ligons2014assessing	7	9	Active and Assisted Living;Active-Assisted Living;Assisted living	NCBI:PubMed	TRUE	0.176592	0.189874	0.216155	-1			unsupervised learning	dimensionality reduction	Ambient Assisted Living	Frail persons;Older adults;Patients	Usability	Activity assistance	Observational study
10.1097/MD.0000000000009628	https://pubmed.ncbi.nlm.nih.gov/29480872/	Generate the scale-free brain music from BOLD signals	Lu J, Guo S, Chen M, Wang W, Yang H, Guo D, Yao D.	2018/02/27	2018	2	Many methods have been developed to translate a human electroencephalogram (EEG) into music. In addition to EEG, functional magnetic resonance imaging (fMRI) is another method used to study the brain and can reflect physiological processes. In 2012, we established a method to use simultaneously recorded fMRI and EEG signals to produce EEG-fMRI music, which represents a step toward scale-free brai…	AAL	NCBI:PubMed	Medicine	The Clinical Hospital of Chengdu Brain Science Institute, MOE Key Lab for Neuroinformation School of Life Science and Technology, Center for Information in BioMedicine, University of Electronic Science and Technology of China Department of Composition, Sichuan Conservatory of Music, Chengdu, Sichuan, China.	1	China	1	7		lujguo2018generate	6	7	AAL	NCBI:PubMed	TRUE	0.174548	0.189778	0.213319	-1			semi-supervised learning	deep learning;natural language processing	Ambient Assisted Living	Patients	Adoption	Interaction
10.1109/ICORR.2019.8779379	https://pubmed.ncbi.nlm.nih.gov/31374783/	Robot Learning of Assistive Manipulation Tasks by Demonstration via Head Gesture-based Interface	Kyrarini M, Zheng Q, Haseeb MA, Graser A.	2019/08/04	2019	0	Assistive robotic manipulators have the potential to support the lives of people suffering from severe motor impairments. They can support individuals with disabilities to independently perform daily living activities, such as drinking, eating, manipulation tasks, and opening doors. An attractive solution is to enable motor impaired users to teach a robot by providing demonstrations of daily livi…	Assisted living	NCBI:PubMed	IEEE ... International Conference on Rehabilitation Robotics : [proceedings]		0		0	4		kyrarini2019robot	6	8	Active and Assisted Living;Active-Assisted Living;Assisted living	NCBI:PubMed	TRUE	0.174144	0.18677	0.20038	-1			unsupervised learning	instance-based learning;regression	Ambient Assisted Living	Frail persons		Activity assistance;Activity recognition		Robots
10.1007/978-3-642-37419-7_14	https://link.springer.com/chapter/10.1007/978-3-642-37419-7_14	Visual Experience for Recognising Human Activities	Na Li,Martin Crane,Heather J. Ruskin	2013	2013	0	Technologies for Ambient Assisted Living (AAL) combine new Information and Communication Technologies (ICT) to improve and increase the quality of life of the elderly. The SenseCam visual lifelogging device is now used not only to support memory recall, but also by research groups in other fields in order to investigate human lifestyle. Recent and continuing work in Dublin City University’s SCI-S…	Ambient Assisted Living	Springer			1	Unknown	1	3		nalimartin2013visual	6	9	AAL;Active and Assisted Living;Active-Assisted Living;Ambient Assisted Living	Springer	TRUE	0.172299	0.190288	0.228996	-1			semi-supervised learning;unsupervised learning	deep learning;natural language processing	Ambient Assisted Living	Older adults		Activity assistance;Communication	Position paper
10.23919/IRS.2019.8768130	https://ieeexplore.ieee.org/document/8768130	Detection and classification Real-Time of Fall Events from the Daily Activities of Human Using Forward Scattering Radar	A. Alnaeb, R. S. A. R. Abdullah, A. A. Salah, A. Sali, N. E. A. Rashid, I. Pasya	22 Jul 2019	2019	0	Detection and identification of various human activities that have concurrently performed by two individuals or more is a crucial task of elderly assisted living systems. Fall is the biggest problem which may threaten the older people's life aged 65 and above, therefore, the real-time detection of human activities and classification of fall events is required whether in their houses or in the hea…	Assisted living	IEEE Xplore	2019 20th International Radar Symposium (IRS)	Wireless and Photonic Networks Research Centre, Faculty of Engineering, Universiti Putra Malaysia (UPM), Selangor, 43400, Malaysia;Wireless and Photonic Networks Research Centre, Faculty of Engineering, Universiti Putra Malaysia (UPM), Selangor, 43400, Malaysia;Wireless and Photonic Networks Research Centre, Faculty of Engineering, Universiti Putra Malaysia (UPM), Selangor, 43400, Malaysia;Wirele…	2	Malaysia	1	6		alnaeb2019detection	5	9	Assisted living	IEEE Xplore	TRUE	0.172149	0.187405	0.221579	-1			semi-supervised learning	deep learning;instance-based learning;natural language processing	Ambient Assisted Living	Older adults		Activity assistance;Activity recognition;Health monitoring
10.1109/ACCESS.2020.3022287	https://ieeexplore.ieee.org/document/9187210	WiWeHAR: Multimodal Human Activity Recognition Using Wi-Fi and Wearable Sensing Modalities	M. Muaaz, A. Chelli, A. A. Abdelgawwad, A. C. Mallofré, M. Pätzold	17 Sep 2020	2020	9	Robust and accurate human activity recognition (HAR) systems are essential to many human-centric services within active assisted living and healthcare facilities. Traditional HAR systems mostly leverage a single sensing modality (e.g., either wearable, vision, or radio frequency sensing) combined with machine learning techniques to recognize human activities. Such unimodal HAR systems do not cope…	Active and Assisted Living	IEEE Xplore	IEEE Access	Faculty of Engineering and Science, University of Agder, Grimstad, Norway;Faculty of Engineering and Science, University of Agder, Grimstad, Norway;Faculty of Engineering and Science, University of Agder, Grimstad, Norway;Technical Research Centre for Dependency Care and Autonomous Living (CETpD), Universitat Politécnica de Catalunya–BarcelonaTech (UPC), Barcelona, Spain;Faculty of Engineering an…	2	Spain;Norway	2	5		muaazchelli2020wiwehar	5	6	Active and Assisted Living;Active-Assisted Living;Assisted living	IEEE Xplore	TRUE	0.171436	0.186489	0.214698	-1			supervised learning	dimensionality reduction	Ambient Assisted Living			Activity assistance;Activity recognition		Wearable technology
10.3390/s22041373	https://www.mdpi.com/1424-8220/22/4/1373	Comparing Sampling Strategies for Tackling Imbalanced Data in Human Activity Recognition	Fayez Alharbi,Lahcen Ouarbya,Jamie A Ward	11 February 2022	2022		Human activity recognition (HAR) using wearable sensors is an increasingly active research topic in machine learning, aided in part by the ready availability of detailed motion capture data from smartphones, fitness trackers, and smartwatches. The goal of HAR is to use such devices to assist users in their daily lives in application areas such as healthcare, physical therapy, and fitness. One of …	Active and Assisted Living	MDPI	Machine Learning in Sensors and Imaging	Computer Sciences and Information Technology College, Majmaah University, Al Majmaah 15341, Saudi Arabia;Department of Computing, Goldsmiths, University of London, London SE14 6NW, UK	2	United Kingdom;Saudi Arabia	2	3		fayezalharbi2022comparing	6	10	Active and Assisted Living;Active-Assisted Living	MDPI;NCBI:PubMed	TRUE	0.171373	0.188629	0.210231	-1			supervised learning	deep learning;instance-based learning	Ambient Assisted Living		Availability	Activity assistance;Activity recognition;Therapy		Mobile technology;Wearable technology
10.3390/s22145349	https://www.mdpi.com/1424-8220/22/14/5349	Reconstructing Synergy-Based Hand Grasp Kinematics from Electroencephalographic Signals	Dingyi Pei,Parthan Olikkal,Tülay Adali,Ramana Vinjamuri	18 July 2022	2022	0	Brain-machine interfaces (BMIs) have become increasingly popular in restoring the lost motor function in individuals with disabilities. Several research studies suggest that the CNS may employ synergies or movement primitives to reduce the complexity of control rather than controlling each DoF independently, and the synergies can be used as an optimal control mechanism by the CNS in simplifying a…	Active and Assisted Living	MDPI	Human–Machine Interaction	Department of Computer Science and Electrical Engineering, University of Maryland Baltimore County, Baltimore, MD 21250, USA	1	United States	1	4		dingyi2022reconstructing	4	4	Active and Assisted Living;Active-Assisted Living	MDPI	TRUE	0.17107	0.186695	0.212124	-1			unsupervised learning	regression	Ambient Assisted Living			Activity assistance
10.3390/electronics10182237	https://www.mdpi.com/2079-9292/10/18/2237	Discrete Human Activity Recognition and Fall Detection by Combining FMCW RADAR Data of Heterogeneous Environments for Independent Assistive Living	Umer Saeed,Syed Yaseen Shah,Syed Aziz Shah,Jawad Ahmad,Abdullah Alhumaidi Alotaibi,Turke Althobaiti,Naeem Ramzan,Akram Alomainy,Qammer H. Abbasi	12 September 2021	2021	6	Human activity monitoring is essential for a variety of applications in many fields, particularly healthcare. The goal of this research work is to develop a system that can effectively detect fall/collapse and classify other discrete daily living activities such as sitting, standing, walking, drinking, and bending. For this paper, a publicly accessible dataset is employed, which is captured at va…	Active and Assisted Living	MDPI	Advanced Sensing Techniques for Intelligent Human Activity Recognition Using Machine Learning	Research Centre for Intelligent Healthcare, Coventry University, Coventry CV1 5FB, UK;School of Computing, Engineering and Built Environment, Glasgow Caledonian University, Glasgow G4 0BA, UK;School of Computing, Edinburgh Napier University, Edinburgh EH10 5DT, UK;Department of Science and Technology, College of Ranyah, Taif University, P.O. Box 11099, Taif 21944, Saudi Arabia;Faculty of Science,…	8	United Kingdom;Saudi Arabia	2	9		umersaeed2021discrete	7	9	Active and Assisted Living;Active-Assisted Living	MDPI	TRUE	0.170799	0.188997	0.21164	-1			semi-supervised learning	deep learning;natural language processing	Ambient Assisted Living	Older adults	Accessibility	Activity assistance;Activity recognition	Experimental study
10.3390/s20092513	https://www.mdpi.com/1424-8220/20/9/2513	Discovering Human Activities from Binary Data in Smart Homes	Mohamed Eldib,Wilfried Philips,Hamid Aghajan	29 April 2020	2020	1	With the rapid development in sensing technology, data mining, and machine learning fields for human health monitoring, it became possible to enable monitoring of personal motion and vital signs in a manner that minimizes the disruption of an individual’s daily routine and assist individuals with difficulties to live independently at home. A primary difficulty that researchers confront is acquiri…	Active and Assisted Living	MDPI	Wireless Sensor Networks in Smart Homes	imec-TELIN-IPI, Ghent University, Sint-Pietersnieuwstraat 41, 9000 Ghent, Belgium	1	Belgium	1	3		mohamed2020discovering	5	8	Active and Assisted Living;Active-Assisted Living	MDPI	TRUE	0.169926	0.191905	0.226185	-1			unsupervised learning	clustering;regularization learning	Ambient Assisted Living		Availability	Activity assistance;Activity recognition;Health monitoring
10.1109/EMBC.2017.8037280	https://pubmed.ncbi.nlm.nih.gov/29060322/	Accuracy of a wavelet-based fall detection approach using an accelerometer and a barometric pressure sensor	Ejupi A, Galang C, Aziz O, Park EJ, Robinovitch S.	2017/10/25	2017	1	Falls are a major source of morbidity in older adults, and 50% of older adults who fall cannot rise independently after falling. Wearable sensor-based fall detection devices may assist in preventing long lies after falls. The goal of this study was to determine the accuracy of a novel wavelet-based approach to automatically detect falls based on accelerometer and barometric pressure sensor data. …	Active and Assisted Living	NCBI:PubMed	Annual International Conference of the IEEE Engineering in Medicine and Biology Society. IEEE Engineering in Medicine and Biology Society. Annual International Conference		0		0	5		ejupia2017accuracy	6	8	Active and Assisted Living;Active-Assisted Living	NCBI:PubMed	TRUE	0.168839	0.184666	0.210465	-1			semi-supervised learning	deep learning;natural language processing	Ambient Assisted Living	Older adults		Activity assistance;Activity recognition		Wearable technology
10.1007/978-3-642-41043-7_5	https://link.springer.com/chapter/10.1007/978-3-642-41043-7_5	Human Activity Recognition Based on Multiple Kinects	Emanuela Haller,Georgiana Scarlat,Irina Mocanu,Mihai Trăscău	2013	2013	4	Activity recognition is an important component for the ambient assisted living systems which perform home monitoring and assistance for elderly people or patients with risk factors. This paper presents a prototype system for activity recognition using information provided by four Kinects. First the posture of the supervised person is detected using a set of rules created with ID3 algorithm applie…	Ambient Assisted Living	Springer			1	Unknown	1	4		emanuela2013human	6	11	AAL;Ambient Assisted Living	Springer	TRUE	0.167533	0.180036	0.194362	-1			reinforcement learning;supervised learning;unsupervised learning	decision tree learning	Ambient Assisted Living	Older adults;Patients		Activity assistance;Activity recognition;Interaction	Observational study
10.3390/s140814302	https://pubmed.ncbi.nlm.nih.gov/25102342/	A mobile Virtual Butler to bridge the gap between users and ambient assisted living: a Smart Home case study	Costa N, Domingues P, Fdez-Riverola F, Pereira A.	2014/08/08	2014	1	Ambient Intelligence promises to transform current spaces into electronic environments that are responsive, assistive and sensitive to human presence. Those electronic environments will be fully populated with dozens, hundreds or even thousands of connected devices that share information and thus become intelligent. That massive wave of electronic devices will also invade everyday objects, turnin…	Assisted living	NCBI:PubMed	Sensors (Basel, Switzerland)	School of Technology and Management, Computer Science and Communications Research Centre, Polytechnic Institute of Leiria, Leiria 2411-901, Portugal. .;School of Technology and Management, Computer Science and Communications Research Centre, Polytechnic Institute of Leiria, Leiria 2411-901, Portugal. .;Higher Technical School of Computer Engineering, University of Vigo, Polytechnic Building, Camp…	2	Spain;Portugal	2	4	nuno.costa@ipleiria.pt;patricio.domingues@ipleiria.pt;riverola@uvigo.es;apereira@ipleiria.pt	costan2014a	6	11	Ambient Assisted Living;Assisted living	NCBI:PubMed	TRUE	0.162356	0.174539	0.212345	-1			semi-supervised learning	deep learning;natural language processing	Ambient Assisted Living	Older adults		Activity assistance;Activity recognition;Interaction		Ambient sensing;Conversational agents;Mobile technology
10.1109/ICCIC.2014.7238525	https://ieeexplore.ieee.org/document/7238525	Data mining technique for identification of diagnostic biomarker to predict Schizophrenia disorder	R. GeethaRamani, K. Sivaselvi	7 Sep 2015	2014	2	In recent days, researchers are actively analysing the human brain to understand the underlying mechanism of heterogeneous psychiatric conditions. Schizophrenia is a severe neurological disorder which has been characterized by varying symptoms namely hallucinations, delusions and cognitive problems. In this paper, we have investigated the resting state fMRI images of 15 normal controls and 12 Sch…	AAL	IEEE Xplore	2014 IEEE International Conference on Computational Intelligence and Computing Research	Department of Information Science and Technology, CEG, Anna University, Guindy, Chennai, India;Department of Information Science and Technology, CEG, Anna University, Guindy, Chennai, India	1	India	1	2		geetharamani2014data	4	6	AAL	IEEE Xplore	TRUE	0.162073	0.174588	0.190358	-1			unsupervised learning	decision tree learning;ensemble learning;regression	Ambient Assisted Living	Patients
10.1109/TII.2019.2912625	https://ieeexplore.ieee.org/document/8695137	An Interpretable Fuzzy DBN-Based Classifier for Indoor User Movement Prediction in Ambient Assisted Living Applications	X. Zhang, F. Chung, S. Wang	8 Jan 2020	2020	3	In this paper, an interpretable fuzzy deep belief network (DBN)-based classifier called deep belief networks-based Takagi-Sugeno-Kang fuzzy classifier (DBN-TSK-FC) is created for indoor user movement prediction in ambient assisted living applications. With its promising classification performance, DBN-TSK-FC features sharing both the powerful neural representation ability of a DBN and the strong …	Assisted living	IEEE Xplore	IEEE Transactions on Industrial Informatics	School of Digital Media, Jiangnan University, Wuxi, China;Department of Computing, Hong Kong Polytechnic University, Hong Kong;School of Digital Media, Jiangnan University, and also with the Key Laboratory of Media Design and Software Technologies at JiangSu Province, Wuxi, China	3	China;Hong Kong	2	3		zhangchung2020an	4	5	Ambient Assisted Living;Assisted living	IEEE Xplore	TRUE	0.161964	0.1698	0.179631	-1			unsupervised learning	clustering;deep learning	Ambient Assisted Living				Experimental study
10.1109/ICMLC.2010.5581067	https://ieeexplore.ieee.org/document/5581067	Distributed agent system for behavior pattern recognition	C. Zhang, W. A. Gruver	20 Sep 2010	2010	1	This paper describes a system that is being developed for providing services to support elderly residents in assisted living facilities. Passive RFID tags and readers are used as the basic sensor modality to distinguish people and objects. An intelligent multiagent system with a distributed topology enables local decision making without the need for a centralized server or database. Rather than u…	Assisted living	IEEE Xplore	2010 International Conference on Machine Learning and Cybernetics	Intelligent/Distributed Enterprise Automation Laboratory, School of Engineering Science, Simon Fraser University;Intelligent/Distributed Enterprise Automation Laboratory, School of Engineering Science, Simon Fraser University	1	Unknown	1	2		zhanggruver2010distributed	5	8	Assisted living	IEEE Xplore	TRUE	0.157564	0.180541	0.217622	-1			reinforcement learning;supervised learning;unsupervised learning	clustering	Ambient Assisted Living	Older adults		Activity assistance;Activity recognition
10.1109/ICCRE.2018.8376428	https://ieeexplore.ieee.org/document/8376428	A self-reliance assistive tool for disable people	Y. Lee, C. Chiu, L. Jhang, C. Santiago	11 Jun 2018	2018	2	In order to improve the self-reliance capacity of physically disabled and elderly people, this paper develops an assistive tool by using hand posture control. The assistive tool is composed of an electric wheelchair and a 6 axis-robot arm. The power wheelchair provides the mobility for challenging people, while the robot arm helps people to grab objects in their daily lives. The functions of the …	Assisted living	IEEE Xplore	2018 3rd International Conference on Control and Robotics Engineering (ICCRE)	Dept. of Beauty Science, National Taichung University of Science and Technology, Taichung City, Taiwan, ROC;Dept. of Electrical Engineering, Chung Yuan Christian University, Taoyuan City, Taiwan, ROC;Dept. of Electrical Engineering, Chung Yuan Christian University, Taoyuan City, Taiwan, ROC;Dept. of Electrical Engineering, Chung Yuan Christian University, Taoyuan City, Taiwan, ROC	2	Taiwan	1	4		leechiu2018a	7	10	Assisted living	IEEE Xplore	TRUE	0.154462	0.169381	0.197186	-1			semi-supervised learning	deep learning;natural language processing	Ambient Assisted Living	Frail persons;Older adults	Usability	Activity assistance;Activity recognition		Robots
10.1049/cp.2015.1787	https://ieeexplore.ieee.org/document/7745787	Impact of microphone orientation and distance on BSS quality within interaction devices	N. Amin, T. Gross, S. Rosenthal, M. Borschbach	17 Nov 2016	2015	1	Smartphones have transformed the technology landscape and cultural aspects of modern society. Smartphones are equipped with multiple sensors designated for different purposes expanding their application into a wider area. Tasks, which earlier needed a computer are now performed on a smartphone and are used for health care and assisted living applications. Our research focusses on development of a…	Assisted living	IEEE Xplore	2nd IET International Conference on Intelligent Signal Processing 2015 (ISP)	FHDW, University of Applied Sciences, Competence Center Optimized Systems, Haupstr. 2, 51465 Bergisch Gladbach, Germany;FHDW, University of Applied Sciences, Competence Center Optimized Systems, Haupstr. 2, 51465 Bergisch Gladbach, Germany;FHDW, University of Applied Sciences, Competence Center Optimized Systems, Haupstr. 2, 51465 Bergisch Gladbach, Germany;FHDW, University of Applied Sciences, C…	1	Germany	1	4		amingross2015impact	6	7	Assisted living	IEEE Xplore	TRUE	0.152302	0.162978	0.18758	-1			semi-supervised learning	deep learning;natural language processing	Ambient Assisted Living	Frail persons		Interaction		Mobile technology
10.1016/j.jneumeth.2015.03.003	https://pubmed.ncbi.nlm.nih.gov/25769276/	Hand-in-hand advances in biomedical engineering and sensorimotor restoration	Pisotta I, Perruchoud D, Ionta S.	2015/03/15	2015	0	Living in a multisensory world entails the continuous sensory processing of environmental information in order to enact appropriate motor routines. The interaction between our body and our brain is the crucial factor for achieving such sensorimotor integration ability. Several clinical conditions dramatically affect the constant body-brain exchange, but the latest developments in biomedical engin…	Active and Assisted Living	NCBI:PubMed	Journal of neuroscience methods	Neurological and Spinal Cord Injury Rehabilitation Department A and CaRMA Lab, IRCCS Fondazione S. Lucia, Rome, Italy.;The Laboratory for Investigative Neurophysiology (The LINE), Department of Radiology and Department of Clinical Neurosciences, University Hospital Center and University of Lausanne, Lausanne, Switzerland.;The Laboratory for Investigative Neurophysiology (The LINE), Department of …	3	Italy;Switzerland	2	3	ionta.silvio@gmail.com	pisotta2015handinhand	5	9	Active and Assisted Living;Active-Assisted Living	NCBI:PubMed	TRUE	0.151465	0.167669	0.193363	-1			semi-supervised learning	deep learning;natural language processing	Ambient Assisted Living			Activity assistance;Communication;Interaction;Rehabilitation		Robots
10.1109/CEC.2016.7743947	https://ieeexplore.ieee.org/document/7743947	Detection of anomalies in activity patterns of lone occupants from electricity usage data	K. Leong, C. Leung, C. Miao, Y. C. Chen	21 Nov 2016	2016	0	As the global population ages, assisted living technologies for the elderly are becoming more popular. A person normally performs activities of daily living (ADLs) on a regular basis. A person's ability to perform recurring ADLs indicates the person's wellness. Anomalies in activity patterns of a person might indicate changes in the person's wellness. A method is proposed in this paper for detect…	Active and Assisted Living	IEEE Xplore	2016 IEEE Congress on Evolutionary Computation (CEC)	Department of Electrical and Computer Engineering, The University of British Columbia (UBC), Canada;Department of Electrical and Computer Engineering, The University of British Columbia (UBC), Canada;Joint NTU-UBC Research Centre of Excellence in Active Living for the Elderly, Nanyang Technological University (NTU), Singapore;Department of Electrical and Computer Engineering, The University of Br…	2	Singapore;Canada	2	4		leongleung2016detection	6	6	Active and Assisted Living;Active-Assisted Living;Assisted living	IEEE Xplore	TRUE	0.148013	0.162299	0.201469	-1			unsupervised learning	clustering	Ambient Assisted Living	Older adults		Activity assistance	Review paper
10.1515/bmt-2014-0011	https://pubmed.ncbi.nlm.nih.gov/25355246/	Computational models of upper-limb motion during functional reaching tasks for application in FES-based stroke rehabilitation	Freeman C, Exell T, Meadmore K, Hallewell E, Hughes AM.	2014/10/31	2015	3	Functional electrical stimulation (FES) has been shown to be an effective approach to upper-limb stroke rehabilitation, where it is used to assist arm and shoulder motion. Model-based FES controllers have recently confirmed significant potential to improve accuracy of functional reaching tasks, but they typically require a reference trajectory to track. Few upper-limb FES control schemes embed a …	Assisted living	NCBI:PubMed	Biomedizinische Technik. Biomedical engineering		0		0	5		freeman2015computational	5	10	Active and Assisted Living;Active-Assisted Living;Assisted living	NCBI:PubMed	TRUE	0.147471	0.163933	0.19201	-1			reinforcement learning;semi-supervised learning	deep learning;natural language processing	Ambient Assisted Living			Activity assistance;Activity recognition;Rehabilitation	Comparative trial;Experimental study
10.3390/s18103471	https://pubmed.ncbi.nlm.nih.gov/30326647/	Person Re-Identification with RGB-D Camera in Top-View Configuration through Multiple Nearest Neighbor Classifiers and Neighborhood Component Features Selection	Paolanti M, Romeo L, Liciotti D, Cenci A, Frontoni E, Zingaretti P.	2018/10/18	2018	3	Person re-identification is an important topic in retail, scene monitoring, human-computer interaction, people counting, ambient assisted living and many other application fields. A dataset for person re-identification TVPR (Top View Person Re-Identification) based on a number of significant features derived from both depth and color images has been previously built. This dataset uses an RGB-D ca…	Ambient Assisted Living	NCBI:PubMed	Sensors (Basel, Switzerland)	Department of Information Engineering, Universitá Politecnica delle Marche, I-60131 Ancona, Italy. .;Department of Information Engineering, Universitá Politecnica delle Marche, I-60131 Ancona, Italy. .;Department of Information Engineering, Universitá Politecnica delle Marche, I-60131 Ancona, Italy. .;Department of Information Engineering, Universitá Politecnica delle Marche, I-60131 Ancona, Ital…	1	Italy	1	6	m.paolanti@pm.univpm.it;l.romeo@univpm.it;d.liciotti@pm.univpm.it;a.cenci@pm.univpm.it;e.frontoni@univpm.it;p.zingaretti@univpm.it	paolanti2018person	6	7	Ambient Assisted Living	NCBI:PubMed	TRUE	0.147065	0.160893	0.182867	-1			supervised learning	instance-based learning;regularization learning	Ambient Assisted Living		Privacy	Interaction	Experimental study
10.1109/SIU.2018.8404666	https://ieeexplore.ieee.org/document/8404666	Decoding cognitive subtasks of complex problem solving using fMRI signals	A. Alchihabi, B. B. Kivilicim, O. Ekmekci, S. D. Newman, F. T. Y. Vural	9 Jul 2018	2018	3	Brain decoding aims to predict cognitive states of the brain during a mental process. In order to analyze the active brain regions and decode cognitive subtasks of complex problem solving, we use the data collected from subjects scanned while playing Tower of London (TOL) game. TOL is a problem solving task consisting of two major subtasks, namely, planning and execution. We propose a pipeline of…	AAL	IEEE Xplore	2018 26th Signal Processing and Communications Applications Conference (SIU)	Depertmant of Computer Engineering, Middle East Technical University, Ankara, Turkey;Depertmant of Computer Engineering, Middle East Technical University, Ankara, Turkey;Depertmant of Computer Engineering, Middle East Technical University, Ankara, Turkey;Department of Psychological and Brain Sciences, Indiana University, Bloomington, IN, USA;Depertmant of Computer Engineering, Middle East Technic…	2	United States;Turkey	2	5		alchihabi2018decoding	4	6	AAL	IEEE Xplore	TRUE	0.146632	0.156869	0.174128	-1			supervised learning;unsupervised learning	clustering;instance-based learning	Ambient Assisted Living					Games
	https://link.springer.com/article/10.1186/s12984-019-0535-7	Rapid energy expenditure estimation for ankle assisted and inclined loaded walking	Patrick Slade,Rachel Troutman,Mykel J. Kochenderfer,Steven H. Collins,Scott L. Delp	2019	2019	0	The U.S. has an estimated 20 million people with ambulatory disabilities due to age, injury, disease, or congenital conditions [ ]. These disabilities often result in less efficient gait patterns. Energy expenditure, or metabolic cost, is an important metric for understanding the level of effort required during motion [ , ]. Gait retraining and assistive devices can reduce this effort and improve…	Assisted living	Springer	Journal of NeuroEngineering and Rehabilitation		1	Unknown	1	5	patslade@stanford.edu	patrick2019rapid	7	12	Assisted living	Springer	TRUE	0.146448	0.15585	0.171925	-1			unsupervised learning	regression	Ambient Assisted Living	Frail persons;Healthcare staff;Older adults;Patients	Availability	Activity assistance;Activity recognition;Rehabilitation		Wearable technology
10.1109/IJCNN48605.2020.9206930	https://ieeexplore.ieee.org/document/9206930	A Hybrid Context-aware Framework to Detect Abnormal Human Daily Living Behavior	R. Mojarad, F. Attal, A. Chibani, Y. Amirat	28 Sep 2020	2020	2	In Ambient Assisted Living (AAL) systems, one of the main objectives is to provide intelligent services to enhance the quality of people's lives in terms of safety, well-being, and autonomy. One of the challenges in designing these systems is abnormal human behavior detection, which is critically important to prevent users, especially elderlies, from dangerous situations. Abnormality detection ha…	Assisted living	IEEE Xplore	2020 International Joint Conference on Neural Networks (IJCNN)	Univ Paris Est Creteil,LISSI,France,F-94400;Univ Paris Est Creteil,LISSI,France,F-94400;Univ Paris Est Creteil,LISSI,France,F-94400;Univ Paris Est Creteil,LISSI,France,F-94400	1	France	1	4		mojarad2020a	7	9	AAL;Ambient Assisted Living;Assisted living	IEEE Xplore	TRUE	0.144908	0.155607	0.173743	-1			reinforcement learning;supervised learning;unsupervised learning	deep learning	Ambient Assisted Living	Older adults	Safety	Activity assistance		Mobile technology
10.1109/JBHI.2015.2425221	https://pubmed.ncbi.nlm.nih.gov/25935051/	Imitation of Dynamic Walking With BSN for Humanoid Robot	Teachasrisaksakul K, Zhang ZQ, Yang GZ, Lo B.	2015/05/03	2015	0	Humanoid robots have been used in a wide range of applications including entertainment, healthcare, and assistive living. In these applications, the robots are expected to perform a range of natural body motions, which can be either preprogrammed or learnt from human demonstration. This paper proposes a strategy for imitating dynamic walking gait for a humanoid robot by formulating the problem as…	Assisted living	NCBI:PubMed	IEEE journal of biomedical and health informatics		0		0	4		teachasrisaksakul2015imitation	5	7	Active and Assisted Living;Active-Assisted Living;Assisted living	NCBI:PubMed	TRUE	0.138885	0.153535	0.177672	-1			semi-supervised learning	deep learning;natural language processing	Ambient Assisted Living			Activity recognition;Entertainment		Robots
10.1109/ACCESS.2019.2926288	https://ieeexplore.ieee.org/document/8754722	Hierarchical Feature Extraction for Early Alzheimer’s Disease Diagnosis	L. Yue, X. Gong, J. Li, H. Ji, M. Li, A. K. Nandi	24 Jul 2019	2019	4	Mild cognitive impairment (MCI) is the early stage of Alzheimer's disease (AD). In this paper, we propose a novel voxel-based hierarchical feature extraction (VHFE) method for the early AD diagnosis. First, we parcellate the whole brain into 90 regions of interests (ROIs) based on an automated anatomical labeling (AAL) template. To split the uninformative data, we select the informative voxels in…	AAL	IEEE Xplore	IEEE Access	Department of Computer Science and Technology, Tongji University, Shanghai, China;Department of Computer Science and Technology, Tongji University, Shanghai, China;Department of Computer Science and Technology, Tongji University, Shanghai, China;Department of Computer Science and Technology, Tongji University, Shanghai, China;Department of Electronic and Computer Engineering, Brunel University Lo…	2	China	1	6		yuegong2019hierarchical	4	5	AAL	IEEE Xplore	TRUE	0.136882	0.149344	0.161662	-1			unsupervised learning	deep learning	Ambient Assisted Living	Frail persons;Patients
10.1016/j.future.2018.02.013	https://www.sciencedirect.com/science/article/pii/S0167739X1731333X	Accurate detection of sitting posture activities in a secure IoT based assisted living environment	Abdelouahid Derhab,Farrukh Aslam Khan,Mirza Omer Beg,Hammad Majeed,Muhammad Tariq	21 February 2018	2018	0	In this work, we present a technique as well as a dataset for improving daily life assistive activities in a smart Internet of Things (IoT) driven environment. We propose that augmenting data from multiple sensing devices such as Microsoft Kinect and Smartwatches can significantly improve the detection performance once incorporated in the context of an IoT framework. Kinect, being the feature-wis…	Active-Assisted Living	Elsevier	Future Generation Computer Systems	Department of Computer Science, National University of Computer and Emerging Sciences, A. K. Brohi Road, H-11/4, Islamabad, Pakistan;Center of Excellence in Information Assurance, King Saud University, Riyadh, Saudi Arabia	2	Saudi Arabia;Pakistan	2	5	fakhan@ksu.edu.sa	abdelouahid2018accurate	6	9	Active and Assisted Living;Active-Assisted Living	Elsevier	TRUE	0.129488	0.137784	0.147169	-1			reinforcement learning;supervised learning;unsupervised learning	clustering	Ambient Assisted Living		Security	Activity assistance;Activity recognition		Robots
10.3390/app12105196	https://www.mdpi.com/2076-3417/12/10/5196	A Graph-Based Approach to Recognizing Complex Human Object Interactions in Sequential Data	Yazeed Yasin Ghadi,Manahil Waheed,Munkhjargal Gochoo,Suliman A. Alsuhibany,Samia Allaoua Chelloug,Ahmad Jalal,Jeongmin Park	20 May 2022	2022		The critical task of recognizing human–object interactions (HOI) finds its application in the domains of surveillance, security, healthcare, assisted living, rehabilitation, sports, and online learning. This has led to the development of various HOI recognition systems in the recent past. Thus, the purpose of this study is to develop a novel graph-based solution for this purpose. In particular, t…	Active and Assisted Living	MDPI	Advanced Intelligent Imaging Technology Ⅲ	Department of Computer Science and Software Engineering, Al Ain University, Al Ain 15551, United Arab Emirates;Department of Computer Science, Air University, Islamabad 44000, Pakistan;Department of Computer Science and Software Engineering, United Arab Emirates University, Al Ain 15551, United Arab Emirates;Department of Computer Science, College of Computer, Qassim University, Buraydah 51452, S…	6	South Korea;United Arab Emirates;Saudi Arabia;Pakistan	4	7		yazeed2022a	5	9	Active and Assisted Living;Active-Assisted Living	MDPI	TRUE	0.121555	0.131678	0.144252	-1			semi-supervised learning	deep learning;natural language processing	Ambient Assisted Living		Security	Activity assistance;Activity recognition;Interaction;Rehabilitation
	https://ieeexplore.ieee.org/document/6636352	TOUCHify: Bringing pen-based touch screen functionality to flat panel display screens	I. Al Kabary, M. Büchler, H. Schuldt	21 Oct 2013	2013	0	The past years have seen a rapid proliferation of flat panel display (FPD) screens that are available in almost all households and that have almost completely displaced cathode ray tube screens. While these screens have a great potential for serving as unobtrusive user interaction devices, usually only a small portion of FPDs are built to incorporate touch screen functionality due to the cost it …	Ambient Assisted Living	IEEE Xplore	International Conference on Information Society (i-Society 2013)	Databases and Information Systems Group, Department of Mathematics and Computer Science, University of Basel, Switzerland;Databases and Information Systems Group, Department of Mathematics and Computer Science, University of Basel, Switzerland;Databases and Information Systems Group, Department of Mathematics and Computer Science, University of Basel, Switzerland	1	Switzerland	1	3		alkabary2013touchify	5	6	Ambient Assisted Living	IEEE Xplore	TRUE	0.12089	0.133577	0.154077	-1			semi-supervised learning	deep learning;natural language processing	Ambient Assisted Living		Availability	Interaction
10.1109/ACCESS.2020.3037346	https://ieeexplore.ieee.org/document/9256333	Adaptive Adversarial Latent Space for Novelty Detection	B. Jiang, F. Xu, Y. Huang, C. Yang, W. Huang, J. Xia	18 Nov 2020	2020	0	Novelty detection is a challenging task of identifying whether a new sample obeys to a known class. Note that the boundary between normal and novel is not clear enough in existing works, resulting from adequately reconstructing novel samples or crudely reconstructing normal samples. To tackle the above issues, we propose a general framework named Adaptive Adversarial Latent Space (AALS), which ma…	AAL	IEEE Xplore	IEEE Access	College of Computer Science and Electronic Engineering, Hunan University, Changsha, China;College of Computer Science and Electronic Engineering, Hunan University, Changsha, China;College of Computer Science and Electronic Engineering, Hunan University, Changsha, China;College of Computer Science and Electronic Engineering, Hunan University, Changsha, China;College of Computer Science and Electro…	1	China	1	6		jiangxu2020adaptive	4	5	AAL	IEEE Xplore	TRUE	0.11528	0.126827	0.147555	-1			semi-supervised learning	deep learning;natural language processing	Ambient Assisted Living		Availability
10.1109/ACCESS.2021.3072348	https://ieeexplore.ieee.org/document/9399444	A Low Complexity Indoor Visible Light Positioning Method	A. -C. Anastou, K. K. Delibasis, A. -A. A. Boulogeorgos, H. G. Sandalidis, A. Vavoulas, S. K. Tasoulis	19 Apr 2021	2021	0	The continuous positioning of a mobile user equipment (MU) in a prompt way is a fundamental requirement in several indoor applications related to ubiquitous computation, assisted living environments, and security/surveillance systems. Motivated by this fact, the current contribution reports a low-complexity visible light positioning (VLP) method suitable for indoor environments in the Big Data er…	Ambient Assisted Living	IEEE Xplore	IEEE Access	Department of Computer Science and Biomedical Informatics, University of Thessaly, Lamia, Greece;Department of Computer Science and Biomedical Informatics, University of Thessaly, Lamia, Greece;Department of Digital Systems, University of Piraeus, Piraeus, Greece;Department of Computer Science and Biomedical Informatics, University of Thessaly, Lamia, Greece;Department of Computer Science and Bio…	2	Greece	1	6		anastou2021a	4	6	Ambient Assisted Living	IEEE Xplore	TRUE	0.110311	0.122372	0.141257	-1			reinforcement learning;semi-supervised learning	deep learning;natural language processing	Ambient Assisted Living			Activity assistance
10.1109/IECON43393.2020.9254919	https://ieeexplore.ieee.org/document/9254919	A Standing-up Assist Control Method Considering Movement Speed	A. HIRAOKA, T. MURAKAMI	18 Nov 2020	2020	0	With the rapid aging population, the need for standing-up assist device has grown because standing-up movement is essential for independent living. The standing-up assist controller needs to accomplish high trajectory-following without high rigidity. Therefore, "compliant force coordinate transformation control (CFCT)" is applied to the controller. This control method induces user to model trajec…	Assisted living	IEEE Xplore	IECON 2020 The 46th Annual Conference of the IEEE Industrial Electronics Society	Keio University,Graduate School of Science and Engineering,Yokohama,Japan;Keio University,Department of System Design Engineering,Yokohama,Japan	2	Japan	1	2		hiraoka2020a	4	5	Assisted living	IEEE Xplore	TRUE	0.103733	0.115231	0.137951	-1			semi-supervised learning	deep learning;natural language processing	Ambient Assisted Living	Older adults
